# Supplementary material for: Proteomic profiling of small extracellular vesicles from bovine nucleus pulposus cells
Source: PLoS One. 2025 May 29;20(5):e0324179. doi: 10.1371/journal.pone.0324179 (PMC12121814; doi:10.1371/journal.pone.0324179)
Supplement: S1 Table — NP: nucleus pulposus; TT32, TT33, TT39: cell lines; p: passage number. (XLSX) [file pone.0324179.s009.xlsx]

## Sheet: Sheet1
S1 Table. Protein Concentration of sEV Fractions. NP: nucleus pulposus; TT32, TT33, TT39: cell lines; p: passage number
Cell Line	ng/cell
NP (TT39) p5	7.72x10-4
NP (TT32) p4	3.25x10-3
NP (TT33) p4	2.68x10-3
AF (TT39) p6	4.7x10-4
FAT (TT39) p12	2.27x10-3
fetal NP p6	9.34x10-3
