# Supplementary material for: Proteomic profiling of small extracellular vesicles from bovine nucleus pulposus cells
Source: PLoS One. 2025 May 29;20(5):e0324179. doi: 10.1371/journal.pone.0324179 (PMC12121814; doi:10.1371/journal.pone.0324179)
Supplement: S2 Table — AF: annulus fibrosus; FAT: adipose tissue; NP: nucleus pulposus. (XLSX) [file pone.0324179.s010.xlsx]

## Sheet: Sheet1
	S2 Table. Identified sEV proteins. AF: annulus fibrosus; FAT: adipose tissue; NP: nucleus pulposus.
	all bovine sEV proteins	all bovine sEV proteins versus ExoCarta and/or Vesiclepedia		adult profiling			fetal profiling	NP sEV enrichment		pathways
		shared	bovine sEV proteins	AF sEV proteins	NP sEV proteins	FAT sEV proteins	NP fetal sEV proteins	more abundant sEV proteins	less abundant sEV proteins	all NP sEV proteins
	ABI1	ABI1	ATP6V0E2		YWHAH	YWHAH	ABI1	ADAM10	ACTN1	ABI1
	ACLY	ACLY	H2AB2	ACTBL2	ACLY	ACLY	ACLY	ADIPOQ	CLIC1	ACLY
	ACO1	ACO1	MBL	ACTN1	ACO1	ACTBL2	ACO1	AFP	DAD1	ACO1
	ACP1	ACP1	NARS1	ACTR2	ACP1	ACTN1	ACTBL2	AGT	GOT2	ACP1
	ACSL4	ACSL4	PLS2	AHNAK	ACSL4	ACTR1A	ACTN1	ALCAM	LDHAL6B	ACSL4
	ACTBL2	ACTBL2	RARS1	ALCAM	ACTBL2	ACTR3	ACTR1A	APOB	OAT	ACTBL2
	ACTN1	ACTN1	STOML1	ALDOA	ACTN1	AHNAK	ACTR2	APOE	RPLP2	ACTN1
	ACTR1A	ACTR1A		ANXA1	ACTR1A	AKR1A1	ACTR3	ATP1B1	RPN2	ACTR1A
	ACTR2	ACTR2		ANXA2	ACTR2	ALB	AHCYL1	ATP2B2	SLC25A3	ACTR2
	ACTR3	ACTR3		ANXA4	ACTR3	ALCAM	AHNAK	C1QA	WARS1	ACTR3
	ADAM10	ADAM10		ANXA5	ADGRV1	ALDOA	ALB	C1QC		ADAM10
	ADGRV1	ADGRV1		ANXA6	ADH5	ANGPTL2	ALCAM	C3		ADGRV1
	ADH5	ADH5		APOE	AHCYL1	ANXA1	ALDH1L1	C4		ADH5
	ADIPOQ	ADIPOQ		ARF1	AHNAK	ANXA11	ALDH9A1	C5		ADIPOQ
	AFP	AFP		BASP1	AKR1A1	ANXA2	ALDOA	C6		AFP
	AGT	AGT		C9	ALB	ANXA4	ANGPTL2	C7		AGT
	AHCYL1	AHCYL1		CAPG	ALCAM	ANXA5	ANXA1	C8A		AHCYL1
	AHNAK	AHNAK		CAPZB	ALDH3B1	ANXA6	ANXA11	C8G		AHNAK
	AKR1A1	AKR1A1		CCT2	ALDH9A1	ANXA7	ANXA13	C9		AKR1A1
	ALB	ALB		CHMP1B	ALDOA	APOE	ANXA2	CACNA2D1		ALB
	ALCAM	ALCAM		CHMP2A	ALDOC	ARF1	ANXA3	CARMIL1		ALCAM
	ALDH1L1	ALDH1L1		CLIC1	ANGPTL2	ARHGDIB	ANXA4	CD5L		ALDH1L1
	ALDH3B1	ALDH3B1		CLIC4	ANXA1	ARL8A	ANXA5	CLU		ALDH3B1
	ALDH9A1	ALDH9A1		COL15A1	ANXA11	ATP6V1B2	ANXA6	COL11A1		ALDH9A1
	ALDOA	ALDOA		COL6A1	ANXA2	ATP6V1D	ANXA7	COL12A1		ALDOA
	ALDOC	ALDOC		COL6A3	ANXA3	BASP1	APOE	COL1A1		ALDOC
	ANGPTL2	ANGPTL2		CROCC	ANXA4	C5	APRT	COL2A1		ANGPTL2
	ANXA1	ANXA1		CSE1L	ANXA5	C9	ARF1	COL3A1		ANXA1
	ANXA11	ANXA11		CLTC	ANXA6	CAPN2	ARHGDIB	COL5A2		ANXA11
	ANXA13	ANXA13		CYSTM1	ANXA7	CCT2	ARL8A	COL6A2		ANXA13
	ANXA2	ANXA2		DDX19B	AP2M1	CCT5	ARPC2	CPNE3		ANXA2
	ANXA3	ANXA3		DSC2	APOE	CCT6A	ARPC4	DIP2B		ANXA3
	ANXA4	ANXA4		EEF1A1	APPL2	CLIC1	ARPC5	DNAJA1		ANXA4
	ANXA5	ANXA5		EEF2	APRT	CLIC4	ARRDC1	DNPEP		ANXA5
	ANXA6	ANXA6		EHBP1	ARF1	CLTC	ATIC	EMILIN1		ANXA6
	ANXA7	ANXA7		EHD2	ARHGDIB	COL15A1	ATP5F1A	ENG		ANXA7
	AP2M1	AP2M1		EIF3H	ARL3	COL6A1	ATP5F1B	EPB41L2		AP2M1
	APOB	APOB		FCGBP	ARL8A	COL6A3	ATP6AP1	EPHA2		APOB
	APOE	APOE		FLNA	ARPC2	CROCC	ATP6V0A1	EPHA3		APOE
	APPL2	APPL2		FLNB	ARPC4	CSE1L	ATP6V1D	EPHA5		APPL2
	APRT	APRT		FN1	ARPC5L	CYFIP2	BASP1	EPHB1		APRT
	ARF1	ARF1		GAPDH	ATIC	CYSTM1	BGN	EPHB2		ARF1
	ARHGDIB	ARHGDIB		GDI2	ATP5F1A	EEF1A1	C5	EPHB3		ARHGDIB
	ARL3	ARL3		GLIPR2	ATP5F1B	EEF2	C9	EPHB4		ARL3
	ARL8A	ARL8A		GNAI1	ATP6AP1	EHBP1	CAND1	F10		ARL8A
	ARPC2	ARPC2		GNAI2	ATP6V0E2	EHD2	CAP1	F2		ARPC2
	ARPC4	ARPC4		GNAI3	ATP6V1B2	FAT1	CAPG	F5		ARPC4
	ARPC5	ARPC5		GNAQ	BASP1	FLNA	CAPN1	FAT1		ARPC5
	ARPC5L	ARPC5L		GNB1	BGN	FLOT2	CAPN2	FAT4		ARPC5L
	ARRDC1	ARRDC1		GNG12	C5	FN1	CAPZA2	FETUB		ARRDC1
	ATIC	ATIC		GSN	C9	GAPDH	CAPZB	FGA		ATIC
	ATP1B1	ATP1B1		H2AB2	CAND1	GDI2	CC2D1A	FGB		ATP1B1
	ATP2B2	ATP2B2		H2BC18	CAP1	GLIPR2	CCT2	FGG		ATP2B2
	ATP5F1A	ATP5F1A		H4C4	CAPG	GNAI1	CCT3	FIGNL1		ATP5F1A
	ATP5F1B	ATP5F1B		HRAS	CAPN1	GNAI2	CCT5	FLOT1		ATP5F1B
	ATP6AP1	ATP6AP1		HSPA1B	CAPN2	GNAI3	CCT6A	FMNL3		ATP6AP1
	ATP6V0A1	ATP6V0A1		HSPA2	CAPZA2	GNAQ	CCT8	FSTL1		ATP6V0A1
	ATP6V0E2	ATP6V1B2		HSPA5	CAPZB	GNB1	CDC42	FTH1		ATP6V0E2
	ATP6V1B2	ATP6V1D		HSPA8	CC2D1A	GNG12	CEP250	GC		ATP6V1B2
	ATP6V1D	BASP1		HSPB1	CCT2	GSN	CHMP1B	HBB		ATP6V1D
	BASP1	BGN		HSPG2	CCT3	H2AB2	CHMP2A	HBE1		BASP1
	BGN	C1QA		IQGAP1	CCT5	H2BC18	CHMP2B	HP		BGN
	C1QA	C1QC		IQGAP2	CCT6A	H4C4	CHMP4B	HTRA1		C1QA
	C1QC	C3		ITGA1	CCT8	HBB	CLIC1	IGF2R		C1QC
	C3	C4		ITGA3	CDC42	HSPA1B	CLIC4	IGSF8		C3
	C4	C5		ITGAV	CDC42BPB	HSPA2	CLTC	ILK		C4
	C5	C6		ITGB1	CDK5	HSPA5	CNDP2	ITGA3		C5
	C6	C7		ITM2B	CEP250	HSPA8	CNTLN	ITGA5		C6
	C7	C8A		KIF3B	CHMP2A	HSPB1	COL15A1	ITGA6		C7
	C8A	C8G		LAMC1	CHMP4B	HSPG2	COL6A1	ITGB2		C8A
	C8G	C9		LAMP1	CHMP6	IDH1	COL6A3	ITGB5		C8G
	C9	CACNA2D1		MARCKS	CHP1	ITGA3	CPNE3	ITGB7		C9
	CACNA2D1	CAND1		MSN	CKAP4	ITGAV	CPNE5	ITIH2		CACNA2D1
	CAND1	CAP1		MVP	CLIC1	ITGB1	CROCC	ITIH3		CAND1
	CAP1	CAPG		MYH9	CLIC4	ITM2B	CRYAB	ITIH4		CAP1
	CAPG	CAPN1		MYO1C	CLTC	LAMC1	CSE1L	ITM2B		CAPG
	CAPN1	CAPN2		MYO1D	CNDP2	LAMP1	CUBN	KIF11		CAPN1
	CAPN2	CAPZA2		MYOF	CNTLN	LDHA	CYFIP2	KRAS		CAPN2
	CAPZA2	CAPZB		NIBAN2	COL15A1	LMAN2	CYSTM1	KRT18		CAPZA2
	CAPZB	CARMIL1		NT5E	COL6A1	M6PR	DDAH1	KRT6B		CAPZB
	CARMIL1	CC2D1A		PDCD6IP	COL6A3	MARCKS	DDAH2	KRT79		CARMIL1
	CC2D1A	CCT2		PEBP1	CP	MINK1	DDB1	LAMA5		CC2D1A
	CCT2	CCT3		PFN1	CRELD1	MSN	DDX19B	LAMB1		CCT2
	CCT3	CCT5		PGD	CROCC	MVP	DSTN	LAMC1		CCT3
	CCT5	CCT6A		PHGDH	CRYAB	MYH9	DYNC1H1	LAMP2		CCT5
	CCT6A	CCT8		PKLR	CSE1L	MYO1C	ECE1	LOXL2		CCT6A
	CCT8	CD5L		PKM	CSRP1	MYO1D	EEA1	MAMDC2		CCT8
	CD5L	CDC42		PPIL1	CUBN	MYOF	EEF1	MASP1		CD5L
	CDC42	CDC42BPB		RAB10	CYFIP2	NIBAN2	EEF2	MBL		CDC42
	CDC42BPB	CDK5		RAB13	CYSTM1	NID1	EHBP1	MELTF		CDC42BPB
	CDK5	CEP250		RAB15	DCTN2	NPM1	EHD2	MMP2		CDK5
	CEP250	CHMP1B		RAB35	DDAH2	NT5E	EHD4	MPZL1		CEP250
	CHMP1B	CHMP2A		RAB3D	DDB1	PDCD6IP	EIF3H	MXRA8		CHMP1B
	CHMP2A	CHMP4B		RAB5B	DDX19B	PEBP1	EPPK1	NID1		CHMP2A
	CHMP4B	CHMP6		RAB5C	DDX3X	PFN1	FASN	NID2		CHMP2B
	CHMP6	CHP1		RAB7A	DDX5	PGD	FAT1	NOTCH2		CHMP4B
	CHP1	CKAP4		RAB8A	DNAJA1	PHGDH	FCN2	NOTCH3		CHMP6
	CKAP4	CLIC1		RAB8B	DNAJC13	PKLR	FIGNL1	NRAS		CHP1
	CLIC1	CLIC4		RAC1	DNM2	PKM	FLNA	NRP2		CKAP4
	CLIC4	CLTC		RACK1	DSTN	PLS1	FLNB	ORM1		CLIC1
	CLTC	CLU		RALA	DYNC1H1	PPIL1	FLOT1	PLAU		CLIC4
	CLU	CNDP2		RAN	EEF1A1	PSMA1	FLOT2	PLBD2		CLTC
	CNDP2	CNTLN		RAP1B	EEF2	PSMA2	FN1	PLXNB2		CLU
	CNTLN	COL11A1		RAP2B	EHBP1	PSMA3	FTH1	POSTN		CNDP2
	COL11A1	COL12A1		RAPGEFL1	EHD2	PSMA4	G6PD	PSMA3		CNTLN
	COL12A1	COL15A1		RDX	EIF3H	PSMA5	GAPDH	PSMA4		COL11A1
	COL15A1	COL1A1		RHOA	EPPK1	PSMB2	GDI2	PSMB1		COL12A1
	COL1A1	COL2A1		RPS11	EVPL	PSMB5	GLIPR2	PSMB2		COL15A1
	COL2A1	COL3A1		RPS18	FASN	PSMB6	GNA11	PSMB4		COL1A1
	COL3A1	COL5A2		RRAS	FAT1	RAB10	GNAI1	PSMB6		COL2A1
	COL5A2	COL6A1		RRAS2	FCN2	RAB13	GNAI2	PTGFRN		COL3A1
	COL6A1	COL6A2		S100A4	FIGNL1	RAB15	GNAI3	PTX3		COL5A2
	COL6A2	COL6A3		SDCBP	FKBP4	RAB35	GNAQ	PXDN		COL6A1
	COL6A3	CP		SFN	FLNA	RAB5B	GNB1	RAC1		COL6A2
	CP	CPNE3		SH3	FLNB	RAB5C	GNG12	RHEB		COL6A3
	CPNE3	CPNE5		SRI	FLOT1	RAB7A	GNG5	ROR1		CP
	CPNE5	CRELD1		STOML1	FN1	RAB8A	GOLGA7	RPL18A		CPNE3
	CRELD1	CROCC		TAGLN2	FTH1	RAB8B	GPI	RPL28		CPNE5
	CROCC	CRYAB		TLN1	FUCA1	RAC1	GPX4	RRAS		CRELD1
	CRYAB	CSE1L		TMEM59	G6PD	RAN	GSN	RRAS2		CROCC
	CSE1L	CSRP1		TMEM63A	GAA	RAP1B	H2AB2	SCAMP3		CRYAB
	CSRP1	CUBN		TMX1	GALK1	RAP2B	H2BC18	SERPINA3		CSE1L
	CUBN	CYFIP2		TPI1	GANAB	RAPGEFL1	H4C4	SERPIND1		CSRP1
	CYFIP2	CYSTM1		TTN	GAPDH	RHEB	HBB	SERPINF1		CUBN
	CYSTM1	DCTN2		TUBA1A	GDI2	RHOA	HP	SERPINF2		CYFIP2
	DCTN2	DDAH1		TUBB2A	GET3	RPS18	HRAS	SLC16A1		CYSTM1
	DDAH1	DDAH2		TUBB8	GLB1L3	RRAS	HSPA1B	SLC1A4		DCTN2
	DDAH2	DDB1		VAT1	GLG1	RRAS2	HSPA2	SLC29A1		DDAH1
	DDB1	DDX19B		VCP	GLIPR2	S100A16	HSPA5	SLC3A2		DDAH2
	DDX19B	DDX3X		WDR1	GNA11	S100A4	HSPA8	SLC44A2		DDB1
	DDX3X	DDX5		YWHAE	GNAI1	SDCBP	HSPB1	SPP2		DDX19B
	DDX5	DIP2B		YWHAG	GNAI2	SH3	HSPD1	SRI		DDX3X
	DIP2B	DNAJA1		YWHAH	GNAI3	SNX18	HSPG2	TF		DDX5
	DNAJA1	DNAJC13		YWHAQ	GNAQ	STOML1	IDH1	TG		DIP2B
	DNAJC13	DNM2		YWHAZ	GNB1	TCP1	IQGAP1	TGFBI		DNAJA1
	DNM2	DNPEP			GPI	THBS1	IQGAP2	TSG101		DNAJC13
	DNPEP	DSC2			GRHPR	TLN1	IST1	TTYH3		DNM2
	DSC2	DSTN			GSN	TMX1	ITGA1	VASN		DNPEP
	DSTN	DYNC1H1			GSTP1	TUBA1A	ITGA3	VPS37B		DSTN
	DYNC1H1	ECE1			H2AB2	TUBB2A	ITGAV	VPS4A		DYNC1H1
	ECE1	EEA1			H2BC18	UGP2	ITGB1	VPS4B		ECE1
	EEA1	EEF1			H4C4	VAMP3	ITM2B			EEA1
	EEF1	EEF1A1			HBB	VAT1	JADE2			EEF1
	EEF1A1	EEF2			HNRNPL	VCL	KIF3B			EEF1A1
	EEF2	EHBP1			HRAS	VCP	KPNB1			EEF2
	EHBP1	EHD2			HSPA12A	YWHAE	LAMA5			EHBP1
	EHD2	EHD4			HSPA1B	YWHAG	LAMC1			EHD2
	EHD4	EIF3H			HSPA2	YWHAH	LAMTOR1			EHD4
	EIF3H	EMILIN1			HSPA5	YWHAQ	LDHA			EIF3H
	EMILIN1	ENG			HSPA8	YWHAZ	LDHB			EMILIN1
	ENG	EPB41L2			HSPB1		LGALS3			ENG
	EPB41L2	EPHA2			HSPD1		LMAN2			EPB41L2
	EPHA2	EPHA3			HSPG2		M6PR			EPHA2
	EPHA3	EPHA5			IDH1		MAN1A1			EPHA3
	EPHA5	EPHB1			IQGAP1		MARCKS			EPHA5
	EPHB1	EPHB2			IQGAP2		MFGE8			EPHB1
	EPHB2	EPHB3			ITGA1		MINK1			EPHB2
	EPHB3	EPHB4			ITGA3		MSN			EPHB3
	EPHB4	EPPK1			ITGAV		MVP			EPHB4
	EPPK1	EVPL			ITGB1		MXRA8			EPPK1
	EVPL	F10			ITM2B		MYH14			EVPL
	F10	F2			ITM2C		MYH9			F10
	F2	F5			ITSN2		MYO1B			F2
	F5	FASN			JADE2		MYO1C			F5
	FASN	FAT1			KPNB1		MYO1D			FASN
	FAT1	FAT4			LAMA5		MYOF			FAT1
	FAT4	FCGBP			LAMC1		NAPA			FAT4
	FCGBP	FCN2			LAMP2		NARS1			FCN2
	FCN2	FETUB			LAMTOR1		NCKAP1			FETUB
	FETUB	FGA			LAP3		NIBAN2			FGA
	FGA	FGB			LDHA		NID1			FGB
	FGB	FGG			LDHB		NPM1			FGG
	FGG	FIGNL1			LGALS3		NT5E			FIGNL1
	FIGNL1	FKBP4			LMAN2		NUTF2			FKBP4
	FKBP4	FLNA			M6PR		OTUB1			FLNA
	FLNA	FLNB			MAN1A1		PACSIN2			FLNB
	FLNB	FLOT1			MAN2B2		PAFAH1B1			FLOT1
	FLOT1	FLOT2			MARCKS		PARK7			FLOT2
	FLOT2	FMNL3			MINK1		PDCD10			FMNL3
	FMNL3	FN1			MOGS		PDCD6IP			FN1
	FN1	FSTL1			MSN		PEBP1			FSTL1
	FSTL1	FTH1			MTHFD1		PEDF			FTH1
	FTH1	FUCA1			MVP		PEF1			FUCA1
	FUCA1	G6PD			MYH14		PFKL			G6PD
	G6PD	GAA			MYH9		PFN1			GAA
	GAA	GALK1			MYO1B		PGD			GALK1
	GALK1	GANAB			MYO1C		PGM1			GANAB
	GANAB	GAPDH			MYO1D		PHGDH			GAPDH
	GAPDH	GC			MYOF		PKLR			GC
	GC	GDI2			N4BP2L2		PKM			GDI2
	GDI2	GET3			NAA50		PLD3			GET3
	GET3	GLB1L3			NAGK		PLS1			GLB1L3
	GLB1L3	GLG1			NAPA		PLS2			GLG1
	GLG1	GLIPR2			NARS1		PNP			GLIPR2
	GLIPR2	GNA11			NCKAP1		PPFIA2			GNA11
	GNA11	GNAI1			NIBAN2		PPIB			GNAI1
	GNAI1	GNAI2			NID1		PPIL1			GNAI2
	GNAI2	GNAI3			NONO		PPL			GNAI3
	GNAI3	GNAQ			NPEPPS		PRDX6			GNAQ
	GNAQ	GNB1			NPM1		PSAT1			GNB1
	GNB1	GNG12			NT5E		PSMA1			GNG12
	GNG12	GNG5			NUTF2		PSMA2			GNG5
	GNG5	GOLGA7			OLA1		PSMA3			GOLGA7
	GOLGA7	GPI			OTUB1		PSMA4			GPI
	GPI	GPX4			OXSR1		PSMA5			GPX4
	GPX4	GRHPR			P3H1		PSMB2			GRHPR
	GRHPR	GSN			PACSIN2		PSMB5			GSN
	GSN	GSTP1			PAFAH1B2		PSMB6			GSTP1
	GSTP1	H2BC18			PCBP1		PSMC6			H2AB2
	H2AB2	H4C4			PDCD6		PSMD12			H2BC18
	H2BC18	HBB			PDCD6IP		PSMD8			H4C4
	H4C4	HBE1			PEBP1		RAB10			HBB
	HBB	HNRNPL			PEDF		RAB13			HBE1
	HBE1	HP			PFKL		RAB14			HNRNPL
	HNRNPL	HRAS			PFN1		RAB15			HP
	HP	HSPA12A			PFN2		RAB2A			HRAS
	HRAS	HSPA1B			PGD		RAB33B			HSPA12A
	HSPA12A	HSPA2			PGM1		RAB35			HSPA1B
	HSPA1B	HSPA5			PHGDH		RAB3D			HSPA2
	HSPA2	HSPA8			PKLR		RAB5B			HSPA5
	HSPA5	HSPB1			PKM		RAB5C			HSPA8
	HSPA8	HSPD1			PLOD1		RAB7A			HSPB1
	HSPB1	HSPG2			PLOD3		RAB8A			HSPD1
	HSPD1	HTRA1			PLS1		RAB8B			HSPG2
	HSPG2	IDH1			PLS2		RAC1			HTRA1
	HTRA1	IGF2R			PNP		RACK1			IDH1
	IDH1	IGSF8			PPIB		RALA			IGF2R
	IGF2R	ILK			PPIL1		RAN			IGSF8
	IGSF8	IQGAP1			PPP1R7		RAP1B			ILK
	ILK	IQGAP2			PRDX5		RAP2B			IQGAP1
	IQGAP1	IST1			PRDX6		RAPGEFL1			IQGAP2
	IQGAP2	ITGA1			PRKAR2A		RDX			IST1
	IST1	ITGA3			PRXL2B		RENBP			ITGA1
	ITGA1	ITGA5			PSAT1		RHEB			ITGA3
	ITGA3	ITGA6			PSMA1		RHOA			ITGA5
	ITGA5	ITGAV			PSMA2		RHOG			ITGA6
	ITGA6	ITGB1			PSMA3		RPS11			ITGAV
	ITGAV	ITGB2			PSMA4		RPS18			ITGB1
	ITGB1	ITGB5			PSMA5		RRAS			ITGB2
	ITGB2	ITGB7			PSMB2		RRAS2			ITGB5
	ITGB5	ITIH2			PSMB3		S100A10			ITGB7
	ITGB7	ITIH3			PSMB5		S100A14			ITIH2
	ITIH2	ITIH4			PSMB6		S100A16			ITIH3
	ITIH3	ITM2B			PSMC6		S100A4			ITIH4
	ITIH4	ITM2C			PSMD12		SDCBP			ITM2B
	ITM2B	ITSN2			PSMD8		SFN			ITM2C
	ITM2C	JADE2			PWWP3B		SH3BGRL3			ITSN2
	ITSN2	KIF11			RAB10		SLC25A3			JADE2
	JADE2	KIF3B			RAB13		SLC3A2			KIF11
	KIF11	KPNB1			RAB14		SMURF1			KIF3B
	KIF3B	KRAS			RAB15		SNX12			KPNB1
	KPNB1	KRT18			RAB21		SNX3			KRAS
	KRAS	KRT6B			RAB22A		SOD1			KRT18
	KRT18	KRT79			RAB2A		SPTBN1			KRT6B
	KRT6B	LAMA5			RAB33B		SRI			KRT79
	KRT79	LAMB1			RAB35		ST13			LAMA5
	LAMA5	LAMC1			RAB3D		STOML1			LAMB1
	LAMB1	LAMP1			RAB5B		STXBP1			LAMC1
	LAMC1	LAMP2			RAB5C		STXBP2			LAMP2
	LAMP1	LAMTOR1			RAB7A		TAGLN2			LAMTOR1
	LAMP2	LAP3			RAB8A		TAX1BP3			LAP3
	LAMTOR1	LDHA			RAB8B		TBC1D21			LDHA
	LAP3	LDHB			RAC1		TCP1			LDHB
	LDHA	LGALS3			RACK1		THBS1			LGALS3
	LDHB	LMAN2			RALA		TLN1			LMAN2
	LGALS3	LOXL2			RAN		TMEM59			LOXL2
	LMAN2	M6PR			RAP1B		TMX1			M6PR
	LOXL2	MAMDC2			RAP2B		TOLLIP			MAMDC2
	M6PR	MAN1A1			RAPGEFL1		TPI1			MAN1A1
	MAMDC2	MAN2B2			RARS1		TSG101			MAN2B2
	MAN1A1	MARCKS			RDX		TTN			MARCKS
	MAN2B2	MASP1			RENBP		TUBA1A			MASP1
	MARCKS	MELTF			RHEB		TUBB2A			MBL
	MASP1	MFGE8			RHOA		TUBB6			MELTF
	MBL	MINK1			RPS11		TUBB8			MFGE8
	MELTF	MMP2			RPS18		UGP2			MINK1
	MFGE8	MOGS			RRAS		VAMP3			MMP2
	MINK1	MPZL1			RRAS2		VAMP7			MOGS
	MMP2	MSN			S100A10		VAMP8			MPZL1
	MOGS	MTHFD1			S100A16		VAT1			MSN
	MPZL1	MVP			S100A4		VCL			MTHFD1
	MSN	MXRA8			SDCBP		VCP			MVP
	MTHFD1	MYH14			SEC13		VDAC1			MXRA8
	MVP	MYH9			SFN		VPS28			MYH14
	MXRA8	MYO1B			SH3		VPS35			MYH9
	MYH14	MYO1C			SLC22A11		VPS4B			MYO1B
	MYH9	MYO1D			SLC3A2		VTA1			MYO1C
	MYO1B	MYOF			SNX18		WDR1			MYO1D
	MYO1C	N4BP2L2			SPAG9		YWHAE			MYOF
	MYO1D	NAA50			SRI		YWHAG			N4BP2L2
	MYOF	NAGK			ST13		YWHAH			NAA50
	N4BP2L2	NAPA			STK24		YWHAQ			NAGK
	NAA50	NCKAP1			STOML1		YWHAZ			NAPA
	NAGK	NIBAN2			TAGLN2					NARS1
	NAPA	NID1			TAX1BP3					NCKAP1
	NARS1	NID2			TCP1					NIBAN2
	NCKAP1	NONO			THBS1					NID1
	NIBAN2	NOTCH2			TKT					NID2
	NID1	NOTCH3			TLN1					NONO
	NID2	NPEPPS			TMEM59					NOTCH2
	NONO	NPM1			TMX1					NOTCH3
	NOTCH2	NRAS			TPI1					NPEPPS
	NOTCH3	NRP2			TPP1					NPM1
	NPEPPS	NT5E			TSG101					NRAS
	NPM1	NUTF2			TTN					NRP2
	NRAS	OLA1			TUBA1A					NT5E
	NRP2	ORM1			TUBB2A					NUTF2
	NT5E	OTUB1			TUBB6					OLA1
	NUTF2	OXSR1			TUBB8					ORM1
	OLA1	P3H1			UBA1					OTUB1
	ORM1	PACSIN2			UGP2					OXSR1
	OTUB1	PAFAH1B1			VAMP3					P3H1
	OXSR1	PAFAH1B2			VASP					PACSIN2
	P3H1	PARK7			VAT1					PAFAH1B1
	PACSIN2	PCBP1			VCL					PAFAH1B2
	PAFAH1B1	PDCD10			VCP					PARK7
	PAFAH1B2	PDCD6			VPS35					PCBP1
	PARK7	PDCD6IP			VPS36					PDCD10
	PCBP1	PEBP1			VPS4B					PDCD6
	PDCD10	PEF1			VTA1					PDCD6IP
	PDCD6	PFKL			WDR1					PEBP1
	PDCD6IP	PFN1			YWHAE					PEF1
	PEBP1	PFN2			YWHAG					PFKL
	PEF1	PGD			YWHAH					PFN1
	PFKL	PGM1			YWHAQ					PFN2
	PFN1	PHGDH			YWHAZ					PGD
	PFN2	PKLR								PGM1
	PGD	PKM								PHGDH
	PGM1	PLAU								PKLR
	PHGDH	PLBD2								PKM
	PKLR	PLD3								PLAU
	PKM	PLOD1								PLBD2
	PLAU	PLOD3								PLD3
	PLBD2	PLS1								PLOD1
	PLD3	PLXNB2								PLOD3
	PLOD1	PNP								PLS1
	PLOD3	POSTN								PLS2
	PLS1	PPFIA2								PLXNB2
	PLS2	PPIB								PNP
	PLXNB2	PPIL1								POSTN
	PNP	PPL								PPFIA2
	POSTN	PPP1R7								PPIB
	PPFIA2	PRDX5								PPIL1
	PPIB	PRDX6								PPL
	PPIL1	PRKAR2A								PPP1R7
	PPL	PRXL2B								PRDX5
	PPP1R7	PSAT1								PRDX6
	PRDX5	PSMA1								PRKAR2A
	PRDX6	PSMA2								PRXL2B
	PRKAR2A	PSMA3								PSAT1
	PRXL2B	PSMA4								PSMA1
	PSAT1	PSMA5								PSMA2
	PSMA1	PSMB1								PSMA3
	PSMA2	PSMB2								PSMA4
	PSMA3	PSMB3								PSMA5
	PSMA4	PSMB4								PSMB1
	PSMA5	PSMB5								PSMB2
	PSMB1	PSMB6								PSMB3
	PSMB2	PSMC6								PSMB4
	PSMB3	PSMD12								PSMB5
	PSMB4	PSMD8								PSMB6
	PSMB5	PTGFRN								PSMC6
	PSMB6	PTX3								PSMD12
	PSMC6	PWWP3B								PSMD8
	PSMD12	PXDN								PTGFRN
	PSMD8	RAB10								PTX3
	PTGFRN	RAB13								PWWP3B
	PTX3	RAB14								PXDN
	PWWP3B	RAB15								RAB10
	PXDN	RAB21								RAB13
	RAB10	RAB22A								RAB14
	RAB13	RAB2A								RAB15
	RAB14	RAB33B								RAB21
	RAB15	RAB35								RAB22A
	RAB21	RAB3D								RAB2A
	RAB22A	RAB5B								RAB33B
	RAB2A	RAB5C								RAB35
	RAB33B	RAB7A								RAB3D
	RAB35	RAB8A								RAB5B
	RAB3D	RAB8B								RAB5C
	RAB5B	RAC1								RAB7A
	RAB5C	RACK1								RAB8A
	RAB7A	RALA								RAB8B
	RAB8A	RAN								RAC1
	RAB8B	RAP1B								RACK1
	RAC1	RAP2B								RALA
	RACK1	RAPGEFL1								RAN
	RALA	RDX								RAP1B
	RAN	RENBP								RAP2B
	RAP1B	RHEB								RAPGEFL1
	RAP2B	RHOA								RARS1
	RAPGEFL1	RHOG								RDX
	RARS1	ROR1								RENBP
	RDX	RPL18A								RHEB
	RENBP	RPL28								RHOA
	RHEB	RPS11								RHOG
	RHOA	RPS18								ROR1
	RHOG	RRAS								RPL18A
	ROR1	RRAS2								RPL28
	RPL18A	S100A10								RPS11
	RPL28	S100A14								RPS18
	RPS11	S100A16								RRAS
	RPS18	S100A4								RRAS2
	RRAS	SCAMP3								S100A10
	RRAS2	SDCBP								S100A14
	S100A10	SEC13								S100A16
	S100A14	SERPINA3								S100A4
	S100A16	SERPIND1								SCAMP3
	S100A4	SERPINF1								SDCBP
	SCAMP3	SERPINF2								SEC13
	SDCBP	SFN								SERPINA3
	SEC13	SH3BGRL3								SERPIND1
	SERPINA3	SLC16A1								SERPINF1
	SERPIND1	SLC1A4								SERPINF2
	SERPINF1	SLC22A11								SFN
	SERPINF2	SLC25A3								SH3
	SFN	SLC29A1								SH3BGRL3
	SH3BGRL3	SLC3A2								SLC16A1
	SLC16A1	SLC44A2								SLC1A4
	SLC1A4	SMURF1								SLC22A11
	SLC22A11	SNX12								SLC25A3
	SLC25A3	SNX18								SLC29A1
	SLC29A1	SNX3								SLC3A2
	SLC3A2	SOD1								SLC44A2
	SLC44A2	SPAG9								SMURF1
	SMURF1	SPP2								SNX12
	SNX12	SPTBN1								SNX18
	SNX18	SRI								SNX3
	SNX3	ST13								SOD1
	SOD1	STK24								SPAG9
	SPAG9	STXBP1								SPP2
	SPP2	STXBP2								SPTBN1
	SPTBN1	TAGLN2								SRI
	SRI	TAX1BP3								ST13
	ST13	TBC1D21								STK24
	STK24	TCP1								STOML1
	STOML1	TF								STXBP1
	STXBP1	TG								STXBP2
	STXBP2	TGFBI								TAGLN2
	TAGLN2	THBS1								TAX1BP3
	TAX1BP3	TKT								TBC1D21
	TBC1D21	TLN1								TCP1
	TCP1	TMEM59								TF
	TF	TMEM63A								TG
	TG	TMX1								TGFBI
	TGFBI	TOLLIP								THBS1
	THBS1	TPI1								TKT
	TKT	TPP1								TLN1
	TLN1	TSG101								TMEM59
	TMEM59	TTN								TMX1
	TMEM63A	TTYH3								TOLLIP
	TMX1	TUBA1A								TPI1
	TOLLIP	TUBB2A								TPP1
	TPI1	TUBB6								TSG101
	TPP1	TUBB8								TTN
	TSG101	UBA1								TTYH3
	TTN	UGP2								TUBA1A
	TTYH3	VAMP3								TUBB2A
	TUBA1A	VAMP7								TUBB6
	TUBB2A	VAMP8								TUBB8
	TUBB6	VASN								UBA1
	TUBB8	VASP								UGP2
	UBA1	VAT1								VAMP3
	UGP2	VCL								VAMP7
	VAMP3	VCP								VAMP8
	VAMP7	VDAC1								VASN
	VAMP8	VPS28								VASP
	VASN	VPS35								VAT1
	VASP	VPS36								VCL
	VAT1	VPS37B								VCP
	VCL	VPS4A								VDAC1
	VCP	VPS4B								VPS28
	VDAC1	VTA1								VPS35
	VPS28	WDR1								VPS36
	VPS35	YWHAE								VPS37B
	VPS36	YWHAG								VPS4A
	VPS37B	YWHAH								VPS4B
	VPS4A	YWHAQ								VTA1
	VPS4B	YWHAZ								WDR1
	VTA1									YWHAE
	WDR1									YWHAG
	YWHAE									YWHAH
	YWHAG									YWHAQ
	YWHAH									YWHAZ
	YWHAQ
	YWHAZ
