# Supplementary material for: Proteomic profiling of small extracellular vesicles from bovine nucleus pulposus cells
Source: PLoS One. 2025 May 29;20(5):e0324179. doi: 10.1371/journal.pone.0324179 (PMC12121814; doi:10.1371/journal.pone.0324179)
Supplement: S3 Table — The data generated under comparable conditions and depostited in NCBI GEO (https://www.ncbi.nlm.nih.gov/geo/), accession number GSE216377. TMP: Transcripts per million. (XLSX) [file pone.0324179.s011.xlsx]

## Sheet: Sheet1
S3 Table. Representative averaged TPM values for RNA sequencing data on NP, AF and FAT cells based on two (FAT) or three (AF,NP) replicates per cell line. The data generated under comparable conditions and depostited in NCBI GEO (https://www.ncbi.nlm.nih.gov/geo/), accession number GSE216377. TMP: Transcripts per million.
	TPM
	Gene	AF cell TPM AVE	NP cell TPM AVE	FAT cell TPM AVE
	ABI1	45.6965	54.1141	41.9459
	ACAN	584.508	1926.38	1.93675
	ACSL4	49.447	52.6281	57.7876
	ACTB	4919.57	5582.76	6487.82
	ACTBL2	0.00566667	0.00553333	0
	ACTBP	0.0863333	0.0579667	0.05585
	ACTN1	217.616	204.201	495.877
	ACTR1A	209.668	186.515	257.019
	ACTR2	184.918	165.042	259.168
	ACTR3	417.409	359.061	435.299
	ADAM10	33.6693	42.6657	68.9753
	ADGRV1	0.0752	0.233433	0.0025
	ADH5	117.782	116.957	120.691
	ADIPOQ	5.8842	1.62837	0.6277
	AFP	0	0	0.01125
	AGT	0	0	0
	AHCYL1	63.7464	51.5569	124.627
	AHNAK	237.299	216.56	245.536
	AKR1A1	322.458	308.782	572.506
	ALB	0.170233	0.274533	0.22665
	ALCAM	91.9234	94.7992	84.6762
	ALDH1L1	0	0.00503333	0.00695
	ALDH3B1	134.097	125.489	88.2188
	ALDH9A1	50.8617	47.9358	46.8033
	ALDOA	1273.99	1620.2	1203.15
	ALDOC	122.646	242.243	47.9082
	ANGPTL2	88.952	199.07	162.207
	ANXA1	1078.66	1141.2	768.38
	ANXA11	256.99	216.481	246.687
	ANXA13	0	0	0
	ANXA2	3631.94	4817.52	3230.37
	ANXA3	9.1505	4.01277	49.7869
	ANXA4	443.847	582.09	356.276
	ANXA5	1847.78	1525.93	1746.39
	ANXA6	216.399	251.2	511.677
	ANXA7	135.098	123.932	115.837
	AP2M1	561.692	586.345	679.63
	APOB	0	0	0
	APOE	150.303	137.16	147.578
	APPL2	28.7368	25.6937	28.928
	APRT	179.874	151.404	148.17
	ARF1	366.016	372.339	356.784
	ARHGDIB	114.013	67.8816	27.334
	ARL3	89.202	72.679	67.6059
	ARL8A	55.4777	52.7723	68.7128
	ARPC2	858.815	727.57	912.681
	ARPC3	278.503	229.666	269.111
	ARPC4	312.722	316.391	367.47
	ARPC5	250.981	209.154	322.022
	ARPC5L	71.7113	60.2043	82.1972
	ARRDC1	48.7707	48.0399	40.4729
	ATIC	171.335	143.103	161.276
	ATP1B1	141.1	280.494	94.0517
	ATP2B2	0.802933	0.182133	0.1163
	ATP5F1	201.658	153.843	245.843
	ATP6AP1	184.842	173.583	354.22
	ATP6V0A1	28.5752	37.08	65.5298
	ATP6V0E2	25.0963	24.9039	21.1896
	ATP6V1B2	140.965	104.615	197.881
	ATP6V1D	132.28	111.082	172.97
	BASP1	63.4372	384.577	30.9494
	BGN	2463.83	3100.01	1068.4
	C1QA	0	0	0
	C1QB	0	0	0
	C1QBP	85.9162	73.0351	99.0145
	C1QC	0	0	0
	C1QL1	13.7876	63.1622	1.2244
	C1QL2	0	0	0.1738
	C1QL3	0.0201333	0.0559	0.0302
	C2	2.6057	8.35557	4.68355
	C3	2.11663	1.87397	4.42465
	C4BPA	0.0145	0	0
	C4BPB	0	0	0
	C5	0.193167	0.0311667	0
	C6	0.0923667	0.1386	0.22885
	C7	0.0178	0.0654333	0.0125
	C8A	0	0	0
	C8B	0	0	0
	C8G	13.6625	21.4656	13.2363
	C9	0.126067	0.0712	0.47875
	CACNA2D1	20.2575	23.1171	21.8208
	CAND1	61.2201	65.1832	71.2534
	CAP1	305.509	346.44	606.412
	CAPG	1769.1	1202.73	1229.68
	CAPN1	202.548	187.82	229.05
	CAPN2	248.697	295.064	486.86
	CAPZA2	98.871	73.4373	106.752
	CAPZA3	0	0	0
	CAPZB	370.829	343.174	512.503
	CC2D1A	30.4748	32.6921	26.1402
	CCT2	155.831	126.128	181.037
	CCT3	246.895	222.92	290.512
	CCT4	173.909	125.256	153.507
	CCT5	130.967	111.574	169.014
	CCT6A	77.5493	77.4514	124.61
	CCT8	180.733	154.409	216.444
	CD5L	0	0	0
	CDC42	209.212	174.77	197.442
	CDC42BPB	74.7723	70.4746	74.6184
	CDK5	42.0352	39.8444	32.8224
	CEP250	6.93483	8.47827	4.84295
	CHMP1B	96.555	103.504	78.0384
	CHMP2A	304.353	284.641	230.577
	CHMP4B	201.04	168.759	166.192
	CHMP6	72.8782	58.0804	61.9516
	CHP1	67.8561	83.2349	82.0642
	CKAP4	186.015	331.07	289.321
	CLIC1	487.361	373.968	465.782
	CLIC4	374.111	511.407	432.616
	CLTA	580.965	569.351	473.518
	CLTB	323.061	194.024	247.308
	CLTC	186.076	196.17	262.89
	CLU	859.316	2381.43	183.465
	CNDP2	118.158	128.222	135.885
	CNTLN	4.72597	5.06997	3.38465
	COL11A1	249.701	824.199	72.5602
	COL12A1	188.557	569.176	498.72
	COL15A1	436.944	287.42	117.436
	COL1A1	11083.8	1397.55	19237.5
	COL2A1	0.415267	883.477	0.3502
	COL3A1	987.988	2817.53	3286.15
	COL5A2	701.741	1381.17	1008.93
	COL5A3	3.2384	0.548733	46.2328
	COL6A1	5890.45	6923.95	5861.48
	COL6A2	4231.97	4349.67	4785.81
	COL6A3	1871.9	2158.43	985.948
	CP	7.02553	44.9987	0.02695
	CPNE1	47.6028	61.9775	64.0005
	CPNE2	82.6183	79.4641	100.729
	CPNE3	33.4097	30.7711	34.1183
	CPNE4	0	0	0
	CPNE5	0	0	0.4062
	CRELD1	15.1464	22.9105	7.05475
	CRELD2	61.7526	100.695	60.1386
	CROCC	8.8911	10.7377	6.07975
	CRYAB	461.041	227.671	426.587
	CSE1L	30.2124	26.4079	33.2773
	CSRP1	379.916	556.947	597.191
	CUBN	0.3202	0.289367	2.13705
	CXCL12	10.7101	1.80487	30.3376
	CXCR4	4.4927	5.8541	0.29445
	CYFIP1	52.0722	55.1281	40.6542
	CYFIP2	0.116133	0.129233	0.10285
	CYSTM1	257.217	230.429	217.421
	DCN	1234.43	2782.45	774.223
	DCTN1	109.881	120.379	94.8661
	DCTN2	355.044	299.038	356.397
	DCTN3	209.976	169.196	198.827
	DCTN4	71.9876	90.2367	64.4975
	DCTN5	49.0159	56.2869	66.4147
	DCTN6	74.1406	58.8439	88.3818
	DDAH1	0.6764	1.7868	1.9808
	DDAH2	212.783	170.608	81.7541
	DDB1	116.085	150.036	120.016
	DDX19A	51.8181	44.1737	52.2133
	DDX19B	57.9292	53.5022	61.2754
	DDX3X	187.933	211.114	199.901
	DDX5	482.414	488.8	378.853
	DIP2A	7.73247	11.6571	7.4687
	DIP2B	30.4217	30.993	29.2167
	DIP2C	54.482	67.2428	42.5356
	DNAJA1	170.157	148.484	144.114
	DNAJC13	22.4882	21.7877	29.9605
	DNM2	57.087	52.366	58.5232
	DNPEP	130.058	89.4788	100.149
	DSC2	14.784	25.9938	26.2875
	DSTN	1576.87	1405.05	1577.75
	DYNC1H1	141.611	139.749	179.614
	ECE1	51.4444	32.6811	22.6953
	EEA1	21.1731	21.6171	19.2937
	EED	21.0639	18.0514	17.8365
	EEF1A1	2616.16	2452.75	2706.42
	EEF2	1768.55	1899.39	1638.73
	EFNA1	36.9142	49.1377	4.48795
	EFNA2	2.11787	3.47987	1.9003
	EFNA3	2.74533	4.46967	1.3845
	EFNA4	3.96173	9.61153	0.9582
	EFNA5	4.1344	2.95973	0.29055
	EFNB1	6.39617	5.79027	38.5388
	EFNB2	43.0815	62.5797	16.4995
	EFNB3	0.370467	1.43707	0.2501
	EHBP1	9.29777	18.0336	9.41085
	EHBP1L1	64.2027	44.426	58.9227
	EHD1	112.662	113.168	174.517
	EHD2	279.27	385.208	192.272
	EHD3	10.2047	19.03	13.0395
	EHD4	17.1034	19.1723	26.4455
	EIF3H	251.984	259.058	235.556
	EMILIN1	112.707	308.76	222.932
	ENG	262.228	280.597	491.713
	EPB41L1	16.2151	39.0163	18.6075
	EPB41L2	26.8743	22.6759	28.6358
	EPHA1	0.0362	0.0631667	0.78195
	EPHA10	0.0208333	0.0421667	0.21585
	EPHA2	41.2161	75.1615	95.2086
	EPHA3	2.2532	3.38363	0.11715
	EPHA4	7.9807	7.24823	14.7739
	EPHA5	3.3838	2.06647	2.7819
	EPHA6	0	0.00373333	0.01135
	EPHA7	0.407133	0.0966	0.00685
	EPHA8	0	0	0
	EPHB1	0	0.0254	0
	EPHB2	15.8063	13.728	0.5895
	EPHB3	26.396	19.7986	26.7698
	EPHB4	91.5411	49.161	26.7683
	EPHB6	0	0	0
	EPHX1	22.9657	9.6009	29.6791
	EPHX2	0.595533	1.61417	0.58845
	EPHX3	8.64107	10.9374	7.4647
	EPHX4	0.0102	0.0418	0
	EPPK1	0.3028	0.127867	0.34525
	EVPL	0.0326667	0.007	0.0036
	F10	0	0	0.05385
	F2	0.0919667	0.0912	0.07155
	F3	26.1224	63.2065	42.9577
	F5	0.597833	0.300933	0.78035
	FAS	20.5841	14.046	30.1282
	FASLG	0.0252667	0.0089	0.04945
	FASN	102.392	200.301	110.751
	FAT1	101.368	72.6465	160.423
	FAT4	17.1386	22.6792	6.5032
	FCGBP	0.0158667	0.0227	0.0291
	FETUB	0	0.0114667	0
	FGA	0	0	0
	FGB	0.410733	0.356167	0.21455
	FGG	0	0.184567	0.3378
	FIGNL1	3.88613	3.8996	4.0762
	FIGNL2	1.84643	1.95783	1.83145
	FKBP4	141.267	133.24	126.744
	FLNA	563.187	543.104	923.107
	FLNB	32.882	68.2232	246.191
	FLNC	2.4194	39.7017	107.647
	FLOT1	198.987	174.931	130.313
	FLOT2	85.6685	115.211	49.3775
	FMNL3	155.467	106.829	167.841
	FN1	536.371	1010.62	2123.71
	FTH1	7500.22	6789.61	5558.76
	FUCA1	135.013	152.993	129.484
	G6PD	149.844	355.331	332.736
	GAA	70.1134	102.244	89.2543
	GALK1	81.2322	56.4636	75.6967
	GANAB	206.182	251.62	250.769
	GAPDH	5443.69	5986	5288.97
	GC	0	0	0
	GDI2	324.881	302.227	279.172
	GLB1L3	0.153367	0.5199	0.289
	GLG1	111.814	221.465	91.8007
	GLIPR1	6.57713	16.4709	54.4896
	GLIPR2	162.366	190.745	221.039
	GNA11	62.7957	82.7176	81.5828
	GNAI1	22.2054	12.9194	79.2005
	GNAI2	539.358	774.49	400.455
	GNAI3	95.0992	88.2589	97.8046
	GNAQ	16.6023	24.6387	25.8079
	GNB1	308.44	300.665	303.96
	GNG12	128.097	193.609	226.391
	GNG5	179.293	135.657	127.683
	GOLGA7	55.9068	74.4105	61.3819
	GPI	574.627	566.671	565.043
	GPX3	1433.78	1404.3	207.535
	GPX4	1181.02	984.681	1213.42
	GRHPR	60.3498	58.4355	55.5005
	GSN	3297.21	2854.92	1450.01
	GSPT1	90.9078	91.1525	140.193
	HBB	0	0	0
	HBE1	0	0	0
	HNRNPL	251.597	231.212	202.055
	HP	0.3732	2.04387	0
	HRAS	94.3394	76.1749	72.4622
	HSPA12A	23.2127	28.1236	19.9423
	HSPA2	30.9831	71.3704	23.2243
	HSPA5	829.254	789.825	736.78
	HSPA8	1102.98	1156.12	1276.21
	HSPB1	796.718	631.178	1881.72
	HSPD1	181.591	103.57	212.237
	HSPG2	84.8175	243.869	156.253
	HTRA1	1945.35	2059.01	2070.13
	IDH1	161.975	147.521	148.82
	IGF2R	102.341	95.4534	130.816
	IGSF8	37.2687	47.3179	36.254
	IL10	0	0	0
	IL10RA	0.347733	0.9116	1.06575
	IL10RB	14.5173	16.9671	23.484
	IL11	2.98127	6.4466	3.62415
	IL11RA	25.1625	25.5861	33.568
	IL12A	0.308233	0.0741333	2.4903
	IL12B	0	0	0.1134
	IL12RB1	0.017	0.0200667	0.0131
	IL12RB2	0.0431667	0.125667	0.0169
	IL13	0	0	0
	IL13RA1	58.4432	64.1871	73.1869
	IL13RA2	0	0.103633	0
	IL15	0.398467	0.550367	1.4292
	IL15RA	5.89347	6.41837	12.9363
	IL16	3.15407	3.20127	2.0269
	IL17A	0	0	0
	IL17B	0	0	0.10435
	IL17C	0.1055	0.0331667	0.0549
	IL17D	6.62127	11.1862	3.75255
	IL17F	0	0	0
	IL17RA	48.3812	48.0147	50.1392
	IL17RB	0.0810667	0.155667	0.02595
	IL17RC	52.2661	62.4353	101.204
	IL17RD	2.50233	3.58693	2.734
	IL17RE	0.3344	0.350167	0.52265
	IL17REL	0	0	0
	IL18	26.1992	15.7215	130.514
	IL18BP	1.33553	2.10463	0.64095
	IL18R1	11.9895	11.6092	92.2307
	IL18RAP	0.167133	0.725167	1.8786
	IL19	0	0	0
	IL1A	0	0	0.2019
	IL1B	0	0.00993333	0
	IL1F10	0	0	0
	IL1R1	26.5092	53.4541	21.8034
	IL1R2	1.80677	1.0228	0.6769
	IL1RAP	3.498	4.71937	9.6481
	IL1RAPL1	0.0282	0.00706667	0
	IL1RAPL2	0	0	0
	IL1RL1	3.1845	2.51293	353.566
	IL1RL2	1.8552	3.13547	11.6686
	IL1RN	5.11283	0.573967	2.8929
	IL2	0	0	0
	IL20	0	0	0
	IL20RA	0.110733	0.0186333	0.04935
	IL20RB	0.967367	0.688733	1.25805
	IL21	0	0	0
	IL21R	3.00317	0.165767	13.3364
	IL22	0	0	0
	IL22RA1	0	0.00593333	0
	IL22RA2	0	0	0
	IL23A	7.18393	6.33473	5.5788
	IL23R	0	0	0
	IL24	0.146367	0.0568333	0.24165
	IL25	0.0849	0.177467	0.1128
	IL26	0	0	0
	IL27	0.0136333	0.0275667	0.05745
	IL27RA	29.7712	39.0174	91.1255
	IL2RA	0.383267	0.438	0.7213
	IL2RB	0.00733333	0.00716667	0
	IL2RG	0.645733	0.703467	0.68295
	IL3	0	0	0
	IL31	0	0.0144	0
	IL31RA	0.311967	0.0367	0.5027
	IL32	0.0632	0.0338	0.0381
	IL33	0.102033	0.041	0
	IL34	51.5945	20.7128	18.5555
	IL36A	190.875	79.4252	400.793
	IL36B	13.0161	9.17883	22.5208
	IL36G	0	0	0
	IL36RN	1.88543	0.977533	2.24895
	IL37	0	0	0
	IL3RA	0.947467	1.678	1.03005
	IL4	0	0	0
	IL4I1	1.1297	1.2125	0.6392
	IL4R	46.4816	75.3657	49.4871
	IL5	0	0	0
	IL5RA	0	0	0
	IL6	6.11777	42.0479	0.49775
	IL6R	1.0988	0.8253	1.0007
	IL6ST	40.1659	53.4652	39.74
	IL7	5.74387	4.2229	7.73995
	IL7R	0.0733667	0.0324333	0.22585
	IL9	0	0	0.22805
	IL9R	0.154067	0.139333	0.09855
	ILK	343.883	366.006	384.948
	IQGAP1	204.641	219.093	235.944
	IQGAP2	0.182733	0.214833	0.8812
	IQGAP3	17.8737	10.3277	4.19845
	IST1	60.1983	62.6663	57.1705
	ITGA1	20.2504	29.684	13.5922
	ITGA3	80.1241	66.7561	34.5356
	ITGA5	217.599	204.589	1471.45
	ITGA6	73.9725	96.5181	13.6341
	ITGAV	154.78	249.723	225.151
	ITGB1	784.704	1110.35	1079.1
	ITGB2	0.0224	0.820733	0.0448
	ITGB5	464.548	506.42	366.607
	ITGB7	5.17423	5.55323	1.5638
	ITIH2	0	0	0
	ITIH3	0.0107667	0.0116	0
	ITIH4	0.1539	0.272067	0.0942
	ITM2B	1278.56	1518.36	1059.35
	ITM2C	74.654	89.2227	132.516
	ITSN2	12.1045	12.6684	11.1304
	JADE1	6.7398	12.7032	10.9421
	JADE2	13.8938	9.8908	9.3797
	KIF11	25.0219	15.9465	7.98565
	KIF3B	19.2408	19.9526	18.0581
	KPNB1	127.132	120.007	184.202
	KRAS	9.87663	11.9546	8.90995
	KRT18	0	0.0117667	0
	KRT19	0.126433	0.2674	0.0949
	KRT2	0	0	0
	KRT20	0	0	0
	KRT222	0.00743333	0.0439667	0.1597
	KRT23	0	0	0.01905
	KRT24	0	0	0.04715
	KRT25	0	0	0
	KRT26	0	0	0
	KRT27	0	0	0
	KRT28	0	0	0
	KRT3	0	0	0.00955
	KRT31	0	0	0
	KRT32	0	0	0
	KRT34	0	0	0
	KRT35	0	0	0
	KRT36	0	0	0
	KRT39	0	0	0
	KRT4	0	0	0
	KRT40	0	0	0
	KRT5	0	0	0.02495
	KRT6A	0	0	0.04765
	KRT6B	0	0	0
	KRT6C	0	0	0
	KRT7	0.1698	0.2731	0.0181
	KRT71	0	0	0
	KRT72	0	0	0
	KRT73	0	0	0
	KRT74	0.0057	0	0
	KRT75	0	0	0
	KRT76	0	0	0
	KRT77	0	0.0126667	0
	KRT79	0	0	0
	KRT8	0	0.485567	0
	KRT80	1.3957	8.31767	3.1049
	KRT9	0	0	0
	LAMA5	21.9121	30.1533	2.54705
	LAMB1	128.954	195.598	276.213
	LAMC1	114.703	246.226	203.519
	LAMP1	1263.2	1314.51	1005.57
	LAMP2	196.602	202.347	171.142
	LAMTOR1	241.803	235.025	199.436
	LAP3	69.0103	60.4026	56.0344
	LDHA	1285.68	1035.86	589.402
	LDHAL6B	0.0391333	0.0112667	0.15225
	LDHB	338.114	279.381	320.444
	LGALS3	3344.57	2686	3002.24
	LMAN2	215.147	230.189	180.204
	LOXL1	306.767	473.546	205.093
	LOXL2	253.523	303.087	538.192
	LOXL3	148.209	307.486	22.2308
	M6PR	123.375	114.665	169.048
	MAMDC2	3.10527	2.71603	26.2827
	MAN1A1	97.8402	88.4266	144.139
	MAN2B1	133.62	133.137	73.8338
	MARCKS	101.311	120.921	136.242
	MASP1	96.3831	63.3398	14.5528
	MBL1	0	0	0
	MBL2	0	0	0
	MFGE8	2115.87	624.8	2059.87
	MINK1	48.9916	83.4905	33.3596
	MMP1	15.8905	3.99697	15.8958
	MMP2	5058	3639.09	8763.05
	MMP3	206.374	224.64	2.5855
	MOGS	27.5661	45.3092	27.459
	MPZL1	54.6429	73.2658	90.644
	MSN	235.765	275.846	320.981
	MTHFD1	30.5681	31.1504	32.637
	MVP	148.163	180.58	271.642
	MXRA8	1438.43	1133.85	845.483
	MYH10	54.9771	58.5314	161.19
	MYH14	0.0203	0.0879	0.0294
	MYH9	362.995	427.933	573.538
	MYO1B	210.312	139.239	164.465
	MYO1C	317.582	317.874	269.946
	MYO1D	124.343	139.282	204.617
	MYO1E	30.422	40.9218	62.4093
	MYOF	123.23	89.7085	96.7792
	N4BP2L1	14.3829	10.9876	9.09175
	N4BP2L2	5.75787	6.87403	5.12465
	NAA50	72.1684	69.4448	72.838
	NAGK	72.7057	73.3563	89.9077
	NAPA	113.806	108.808	116.306
	NARS	171.285	147.125	182.023
	NARS2	7.0396	6.861	8.6047
	NCKAP1	108.885	95.3454	105.289
	NID1	328.927	532.618	259.86
	NID2	113.884	204.02	196.302
	NONO	295.897	293.963	198.176
	NOTCH1	11.2248	15.09	22.6472
	NOTCH2	117.688	203.035	202.87
	NOTCH3	0.368767	0.4728	1.9515
	NOTCH4	1.39413	1.55477	1.23235
	NPEPPS	47.2338	52.9697	57.2858
	NPM1	553.497	422.73	555.975
	NRAS	45.4618	39.3941	40.7865
	NRP2	213.028	314.73	83.2151
	NT5E	432.695	679.826	112.353
	NUTF2	162.389	137.852	152.287
	OLA1	56.3044	50.5549	80.0074
	ORM1	0.0421	0.153867	0.0917
	OTUB1	133.132	140.619	179.607
	OXSR1	45.0681	55.4183	27.4004
	P3H1	171.594	236.254	258.785
	PACSIN2	62.0207	67.699	53.1182
	PAFAH1B1	68.9597	64.5111	76.1989
	PAFAH1B2	41.7875	57.3355	42.1766
	PAFAH1B3	153.542	179.127	73.0468
	PARK7	256.718	249.861	246.847
	PCBP1	526.799	512.58	380.199
	PDCD10	52.6204	39.8514	58.9459
	PDCD6	123.625	117.342	126.548
	PDCD6IP	138.31	145.956	135.593
	PEBP1	483.033	365.325	389.841
	PEF1	127.273	120.9	97.869
	PFKL	116.684	179.377	99.4753
	PFKM	21.2237	23.8874	21.4279
	PFKP	191.46	199.474	118.334
	PFN1	2903.06	2578.08	2490.21
	PFN2	133.609	126.977	155.492
	PGD	718.886	624.182	456.138
	PGM1	153.85	145.688	135.113
	PHGDH	630.474	229.207	397.104
	PKLR	2.07243	1.34977	2.782
	PKM	2878	4133.26	2988.77
	PLAU	57.1752	65.6078	222.699
	PLBD2	574.609	604.905	1112.39
	PLD3	448.804	828.461	491.611
	PLOD1	94.2282	171.665	117.993
	PLOD2	68.2922	159.331	179.974
	PLOD3	198.452	264.169	282.85
	PLS1	18.3101	6.35623	8.8455
	PLS3	233.109	224.821	195.006
	PLXNB2	167.915	219.987	136.508
	PNP	911.256	629.598	707.142
	POSTN	18.1218	15.5641	163.158
	PPFIA1	29.843	32.0003	35.3784
	PPFIA3	0.659267	0.984533	0.8138
	PPFIA4	4.75573	5.33883	2.9898
	PPIA	1970.99	1553.17	2288.24
	PPIB	1160	1293.74	963.065
	PPIC	151.856	212.105	153.802
	PPIL1	45.2157	48.6109	33.2456
	PPL	27.733	13.7217	3.52765
	PPP1R7	77.5048	63.7893	46.2669
	PRDX5	414.044	449.681	237.042
	PRDX6	268.009	181.756	304.948
	PRKAR2A	54.1708	65.8091	80.595
	PSAT1	430.113	196.947	259.111
	PSMA1	167.768	140.377	183.24
	PSMA2	125.852	98.267	133.654
	PSMA3	143.907	130.222	122.44
	PSMA4	103.499	83.4407	113.566
	PSMA5	168.725	145.443	166.059
	PSMA6	152.888	131.435	131.945
	PSMA7	417.039	368.611	348.099
	PSMA8	0.0124333	0.0389333	0.01865
	PSMB1	364.004	320.881	355.845
	PSMB10	47.508	55.9671	41.4295
	PSMB11	0.0422667	0.0147	0.0733
	PSMB2	265.176	207.677	262.089
	PSMB3	266.056	266.415	252.968
	PSMB4	417.596	372.232	429.648
	PSMB5	233.902	207.617	302.091
	PSMB6	236.708	218.111	257.893
	PSMB7	230.888	186.107	255.65
	PSMB8	17.2881	2.49593	4.4596
	PSMB9	11.6343	2.02407	2.4734
	PSMC1	231.987	211.103	207.677
	PSMC2	158.421	173.422	168.832
	PSMC3	327.669	284.607	282.015
	PSMC3IP	6.2802	8.7103	3.91615
	PSMC4	118.958	115.174	137.022
	PSMC5	230.606	208.292	217.011
	PSMC6	102.993	90.1717	106.39
	PSMD1	113.45	109.814	138.608
	PSMD10	31.0198	52.6973	38.4729
	PSMD11	118.432	140.769	140.354
	PSMD12	65.4158	63.7019	80.6185
	PSMD13	110.517	84.657	112.533
	PSMD14	99.9547	91.256	125.488
	PSMD2	288.041	286.36	282.117
	PSMD3	173.537	181.549	200.011
	PSMD4	224.516	213.974	225.606
	PSMD5	71.5016	70.7535	64.4258
	PSMD6	125.344	122.025	136.742
	PSMD7	201.445	202.289	210.215
	PSMD8	320.336	278.654	709.366
	PSMD9	93.1564	82.1006	76.0206
	PSME1	153.522	84.5464	108.795
	PSME2	102.746	54.8084	43.5504
	PSME3	56.0316	53.0361	65.8685
	PSME4	26.1111	31.3423	20.5174
	PSMF1	65.6529	64.8334	61.3359
	PSMG1	63.2157	56.3578	58.3905
	PSMG2	51.8158	52.3157	43.2566
	PSMG3	75.3664	73.7695	62.651
	PSMG4	374.574	344.831	179.187
	PTGFRN	67.0214	120.596	72.3144
	PTX3	0.7891	3.22697	1.1101
	PWWP2B	11.7271	8.26063	11.3462
	PXDN	175.65	229.124	208.324
	RAB10	87.3539	85.8149	113.114
	RAB11A	171.538	164.67	196.91
	RAB11B	140.03	150.292	92.2186
	RAB12	125.573	72.9315	123.397
	RAB13	283.812	172.694	329.746
	RAB14	104.963	89.3266	90.0455
	RAB15	3.12123	1.57637	8.4997
	RAB17	0	0	0
	RAB18	102.61	93.5709	96.427
	RAB19	0.4123	0.0936	0.02475
	RAB1A	423.45	383.334	413.036
	RAB1B	188.861	177.013	222.068
	RAB20	1.43877	4.0943	6.76765
	RAB21	22.2938	18.31	21.1015
	RAB22A	43.4368	39.5079	46.1506
	RAB23	42.5275	42.824	26.2631
	RAB24	41.2876	43.3877	43.9706
	RAB25	0.0727333	0.2217	0.02665
	RAB26	14.0376	19.1168	13.6656
	RAB27A	16.0457	19.6458	24.0641
	RAB27B	13.126	3.2332	0.84535
	RAB28	34.8021	37.0417	23.4515
	RAB29	16.3919	15.7967	13.1974
	RAB2A	214.645	234.111	180.642
	RAB2B	23.5632	22.9997	31.2536
	RAB30	7.11213	11.4847	4.27395
	RAB31	153.986	162.722	94.11
	RAB32	93.0355	53.8879	70.9299
	RAB33A	1.81173	3.94757	0.33315
	RAB33B	13.318	20.5476	14.0485
	RAB34	155.911	145.879	112.041
	RAB35	57.774	57.3045	52.0281
	RAB36	5.92153	6.93277	1.75885
	RAB37	0.480233	0.691233	0.0327
	RAB38	0.0878667	0.192667	4.4693
	RAB39A	0.4851	0.226167	5.8464
	RAB39B	0.0439333	0.0609	0.0557
	RAB3A	5.0594	5.2644	12.683
	RAB3B	0.750633	0.0445667	2.80335
	RAB3C	0.0082	0.00823333	0.02185
	RAB3D	27.4648	37.8208	28.6391
	RAB40B	0.584967	0.464267	0.4431
	RAB40C	24.3901	28.8132	18.2286
	RAB42	0.321067	0.598867	0.4911
	RAB43	67.4011	71.9935	75.2944
	RAB44	0.0105333	0.0084	0
	RAB4A	47.2733	22.5913	26.4635
	RAB4B	49.5038	43.3088	46.1226
	RAB5A	44.2274	53.368	33.1953
	RAB5B	84.3909	101.14	84.5562
	RAB5C	196.5	189.885	217.181
	RAB6A	51.7031	62.8759	67.3213
	RAB6B	0.136067	0.121233	0.79985
	RAB7A	690.416	613.794	653.566
	RAB7B	13.1266	16.7062	17.6514
	RAB8A	88.7886	87.5954	60.6295
	RAB8B	5.58957	6.17653	11.7528
	RAB9A	61.1925	53.2799	43.305
	RAB9B	0.0144333	0.0431	0
	RAC1	478.578	383.519	376.265
	RAC2	0.0116667	1.09263	0
	RAC3	6.37217	8.69283	19.233
	RACK1	2232.33	2069.97	1707.66
	RALA	40.8122	31.2799	43.0464
	RALB	128.713	85.2858	180.372
	RAN	224.542	166.383	218.561
	RAP1B	149.781	96.5495	183.99
	RAP2B	29.544	21.3148	21.4984
	RAP2C	57.1171	24.1315	23.2496
	RAPGEF2	12.2572	21.973	13.1707
	RAPGEFL1	2.57897	2.44977	1.80475
	RARS	49.436	42.0965	52.1868
	RDX	53.155	38.0397	50.7918
	RENBP	435.012	357.445	237.652
	RHEB	103.234	88.5528	106.053
	RHOA	765.968	750.611	636.251
	RHOB	224.775	460.389	639.281
	RHOG	81.0619	99.5439	92.6519
	ROR1	2.3069	3.8304	3.0001
	ROR2	56.0984	36.3618	112.726
	RPL18	1730.38	1569.87	1385.04
	RPL18A	1732.52	1325.24	1283.96
	RPL19	1295.63	1093.16	1113.83
	RPL28	1642.62	1499.4	1192.55
	RPS10	1927.12	1789.01	1570.99
	RPS11	1995.61	1788.63	1448.84
	RPS12	4094.05	3628.46	4618.83
	RPS18	2810.07	2457.55	2473.12
	RPS19	3135.13	2719.32	2448.31
	RRAS	158.781	165.805	155.581
	RRAS2	28.5968	26.8748	89.6361
	S100A1	78.3534	637.955	4.6246
	S100A10	868.484	767.689	415.974
	S100A11	1513.31	1398.61	2217.29
	S100A12	0	0	0.4809
	S100A13	246.286	154.07	90.9748
	S100A14	157.412	142.962	191.156
	S100A16	221.492	189.621	400.665
	S100A2	483.31	1199.51	133.993
	S100A3	6.6657	10.3172	1.42105
	S100A4	7182.64	9016.01	4378.85
	S100A5	2.634	1.89127	5.5366
	S100A7	0	0	0
	S100A8	0	0	0.2027
	S100A9	0	0	0
	S100B	223.184	1127.64	44.4476
	S100G	0	0	5.18345
	SCAMP3	162.241	169.52	181.499
	SDCBP	397.393	438.289	237.67
	SEC13	196.81	244.977	200.649
	SERPINA1	0.282233	25.8908	0
	SERPINA3	0	0	0
	SERPINA3-1	0	0	0
	SERPINA3-3	0	0	0
	SERPINA3-7	0	0	0
	SERPINA3-8	0	0	0
	SERPINB1	121.165	113.147	69.4775
	SERPINC1	1.81783	1.23697	1.5672
	SERPIND1	0.298633	0.249433	0.1391
	SERPINE1	104.301	199.795	2381.88
	SERPINE2	679.121	1136.4	134.788
	SERPINE3	0.485267	0.500967	0.6718
	SERPINF1	30.5209	6.89993	352.366
	SERPINF2	0.188767	0.0880333	0.08525
	SFN	0.147833	0.235867	0
	SH3BGRL3	1184.9	1360.41	832.459
	SLC16A1	60.6921	63.5603	91.2512
	SLC1A4	46.5755	39.0197	126.469
	SLC1A5	259.153	171.423	178.69
	SLC22A11	0	0	0
	SLC25A3	566.405	455.544	609.171
	SLC29A1	198.969	355.342	157.173
	SLC3A2	358.567	251.632	436.757
	SLC4A2	64.1066	74.6987	195.991
	SMURF1	10.4959	16.4293	13.5809
	SMURF2	17.0761	18.302	112.273
	SNX12	62.1045	64.7805	49.666
	SNX18	107.274	169.048	106.855
	SNX3	241.469	242.404	207.505
	SOD1	683.836	663.047	455.127
	SOD2	128.798	107.558	9.8487
	SOD3	196.578	315.181	106.46
	SPAG9	51.7059	58.532	55.0166
	SPP1	3725.72	5532.21	1578.8
	SPP2	0	0	0.26825
	SPTBN1	125.026	139.153	139.456
	SRI	146.819	118.269	91.0242
	ST13	167.51	159.99	129.058
	ST14	0.00676667	0	0.0564
	STK19	36.4223	41.3604	28.2794
	STK24	44.5913	41.5811	28.9419
	STK25	95.2902	92.7838	69.7891
	STOML1	27.8657	33.5084	32.3711
	STOML2	133.724	115.015	104.423
	STOML3	0	0	0
	STXBP1	44.9409	49.6139	50.764
	STXBP2	59.4467	52.5361	75.0733
	TAGLN	346.797	489.722	2400.12
	TAGLN2	1124.23	689.087	1327.78
	TAX1BP3	257.468	258.211	325.495
	TBC1D20	57.2736	61.599	82.1821
	TBC1D21	0.204867	0.3304	0.18425
	TCP1	238.991	210.865	216.673
	TF	0	0.1967	0.02025
	TG	0.1308	1.05497	0.0132
	TGFB1	170.882	157.907	217.984
	THBS1	297.085	1772.95	793.856
	TKT	601.855	548.203	508.102
	TLN1	149.666	209.132	257.342
	TMEM59	238.921	254.357	192.777
	TMEM63A	60.0475	63.0502	43.704
	TMEM63B	40.454	60.3007	131.507
	TMEM63C	0	0	0
	TMX1	47.1617	55.2438	39.3376
	TMX2	90.3998	87.7058	115.95
	TMX3	39.5897	40.2715	47.953
	TMX4	56.3638	61.8926	68.997
	TOLLIP	193.562	205.292	231.591
	TPI1	736.385	868.996	767.164
	TPP1	128.928	154.74	151.854
	TSG101	56.1351	52.467	53.9706
	TTN	0.0227333	0.0214667	0.0124
	TTYH3	81.9873	110.512	241.452
	TUBA1A	234.425	302.874	653.013
	TUBA1B	1109.88	1136.2	1633.09
	TUBB1	0.5552	0.485033	0.20325
	TUBB2A	246.092	595.533	232.008
	TUBB2B	40.1844	139.588	51.2735
	TUBB3	3.55903	13.7834	3.5752
	TUBB4A	7.4656	5.96927	9.0539
	TUBB4B	407.151	335.412	272.906
	TUBB6	281.029	378.496	504.667
	UBA1	175.128	190.388	245.68
	UGP2	142.731	132.544	79.1672
	VAMP3	51.4542	35.5366	47.6728
	VAMP7	8.6942	7.0374	13.8656
	VAMP8	138.947	135.403	137.486
	VASN	374.503	345.109	298.38
	VASP	160.244	151.619	194.506
	VAT1	1422.73	1027.76	1395.11
	VCL	154.798	176.94	320.975
	VCP	444.129	412.406	580.682
	VDAC1	230.017	185.859	233.24
	VDAC2	288.389	235.632	393.275
	VDAC3	287.406	269.126	298.385
	VEGFA	69.5091	109.516	201.24
	VEGFB	161.353	112.564	61.43
	VEGFC	32.1568	36.9033	123.621
	VTA1	33.5528	40.9119	28.6086
	WDR1	588.285	620.002	787.168
	YWHAB	345.619	306.632	295.491
	YWHAE	498.018	394.715	427.025
	YWHAG	239.984	255.299	505.028
	YWHAH	329.881	298.416	253.959
	YWHAQ	407.914	357.458	509.063
	YWHAZ	274.647	258.884	395.56
