# Supplementary material for: Proteomic profiling of small extracellular vesicles from bovine nucleus pulposus cells
Source: PLoS One. 2025 May 29;20(5):e0324179. doi: 10.1371/journal.pone.0324179 (PMC12121814; doi:10.1371/journal.pone.0324179)
Supplement: S4 Table — (XLSX) [file pone.0324179.s012.xlsx]

## Sheet: Sheet1
	S4 Table. ToppFun functional enrichment analysis for pathways associated with bovine sEV proteins contained in ExoCarta and/or Vesiclepedia datasets showing a selection of the top 200 pathways
	#	ID	Name	p-value	Bonferroni	# Genes from input
	1	MM14661	REACTOME INNATE IMMUNE SYSTEM	6.09e-43	1.89e-39	126
	3	M27620	REACTOME NEUTROPHIL DEGRANULATION	4.26e-40	1.32e-36	85
	5	MM14662	REACTOME IMMUNE SYSTEM	9.62e-36	2.99e-32	154
	6	M8395	REACTOME HEMOSTASIS	4.67e-27	1.45e-23	83
	7	M29853	REACTOME NERVOUS SYSTEM DEVELOPMENT	6.31e-26	1.96e-22	75
	8	M27507	REACTOME VESICLE MEDIATED TRANSPORT	1.76e-22	5.47e-19	79
	9	M1077	REACTOME PLATELET ACTIVATION SIGNALING AND AGGREGATION	1.81e-22	5.61e-19	47
	10	M18	PID INTEGRIN1 PATHWAY	3.31e-22	1.03e-18	26
	11	M11480	REACTOME MEMBRANE TRAFFICKING	1.07e-21	3.33e-18	72
	12	M39729	WP VEGFA VEGFR2 SIGNALING	1.09e-21	3.37e-18	59
	16	M610	REACTOME EXTRACELLULAR MATRIX ORGANIZATION	1.61e-17	5e-14	44
	17	MM15676	REACTOME NERVOUS SYSTEM DEVELOPMENT	2.33e-17	7.24e-14	41
	22	M7253	KEGG FOCAL ADHESION	8.21e-16	2.55e-12	34
	25	M27201	REACTOME EPH EPHRIN SIGNALING	8.57e-15	2.66e-11	23
	28	M16894	KEGG COMPLEMENT AND COAGULATION CASCADES	2.24e-14	6.95e-11	20
	29	M194	BIOCARTA PROTEASOME PATHWAY	4.07e-14	1.27e-10	12
	32	M39581	WP COMPLEMENT SYSTEM	1.45e-13	4.49e-10	22
	34	M164	PID ERBB1 DOWNSTREAM PATHWAY	1.83e-13	5.67e-10	23
	35	MM14537	REACTOME DEVELOPMENTAL BIOLOGY	2.39e-13	7.43e-10	48
	39	M26954	REACTOME TRANSLOCATION OF SLC2A4 GLUT4 TO THE PLASMA MEMBRANE	6.61e-13	2.05e-09	19
	51	M27436	REACTOME PROGRAMMED CELL DEATH	5.98e-12	1.86e-08	30
	73	M27080	REACTOME RHO GTPASE EFFECTORS	6.24e-11	1.94e-07	36
	108	M11521	KEGG GLYCOLYSIS GLUCONEOGENESIS	1.98e-08	2.16e-06	15
	133	M27219	REACTOME ECM PROTEOGLYCANS	1.98e-08	5.29e-06	16
	143	M62	PID EPHB FWD PATHWAY	2.45e-09	7.61e-06	12
	157	M5539	KEGG AXON GUIDANCE	2.45e-09	1.45e-05	20
	191	M124	PID CXCR4 PATHWAY	1.64e-08	5.08e-05	17
