# Supplementary material for: Proteomic profiling of small extracellular vesicles from bovine nucleus pulposus cells
Source: PLoS One. 2025 May 29;20(5):e0324179. doi: 10.1371/journal.pone.0324179 (PMC12121814; doi:10.1371/journal.pone.0324179)
Supplement: S5 Table — AF: Annulus fibrosus; bta: Bos taurus; cAMP: Cyclic adenosine monophosphate; DAVID: Database for annotation, visualization, and integrated discovery; ECM: Extracellular matrix; FAT: Subcutaneous adipose tissue; GO: Gene ontology; KEGG: Kyoto encyclopedia of genes and genomes; FAT: Subcutaneous adipose tissue; MAPK: Mitogen-activated protein kinase; NP: Nucleus pulposus. (XLSX) [file pone.0324179.s013.xlsx]

## Sheet: Sheet1
	S5 Table: Functional enrichment analysis (DAVID) comparing sEV proteins of autologous bovine NP, AF, and FAT parent cells. AF: Annulus fibrosus; bta: Bos taurus; cAMP: Cyclic adenosine monophosphate; DAVID: Database for annotation, visualization, and integrated discovery; ECM: Extracellular matrix; FAT: Subcutaneous adipose tissue; GO: Gene ontology; KEGG: Kyoto encyclopedia of genes and genomes;…
	102 shared sEV proteins
	Category	Subcategory	GO Term	GO Identifier	Gene Symbol
	Biological Processes	Cellular Response and Signaling Pathways	cellular response to insulin stimulus	GO:0032869	ALDOA, ANXA1, APOE, FLNA, FN1, GDI2, GNAI1, GNAI2, GNAI3, GNAQ, HSPA2, HSPA5, HSPA8, ITGB1, ITGA3, ITGAV, MARCKS, MSN, MYH9, PDCD6IP, PHGDH, PKLR, PKM, RAB10, RAB13, RAB8A, RAB8B, RAC1, RAP1B, RAP2B, RHOA, RRAS, RRAS2, TLN1, YWHAQ, YWHAE, YWHAZ, YWHAG
			adenylate cyclase-modulating G-protein coupled receptor signaling pathway	GO:0007188
			substrate adhesion-dependent cell spreading	GO:0034446
			cellular response to unfolded protein	GO:0034620
			regulation of ERK1 and ERK2 cascade	GO:0070372
			semaphorin-plexin signaling pathway	GO:0071526
			integrin-mediated signaling pathway	GO:0007229
		Cellular Organization and Transport	protein targeting	GO:0006605	ANXA1, ARF1, GDI2, RAB13, RAB35, RAB5C, RAB8A, RAB8B, RAB35, RAB5C, RAB8A, RAB8B, RAB10, RAB15, RAB5B, RAN, TUBB2A
			Golgi vesicle fusion to target membrane	GO:0048210
			actin cytoskeleton organization	GO:0030036
			endocytic recycling	GO:0032456
			protein transport	GO:0015031
			vesicle-mediated transport	GO:0016192
		Cell Adhesion and Migration	cell-matrix adhesion	GO:0007160	ALCAM, CLIC4, COL6A3, FN1, ITGA3, ITGAV, ITGB1, LAMC1, MYH9, TLN1
			cell adhesion	GO:0007155
			cell-cell adhesion	GO:0098609
			neuron migration	GO:0001764
		Metabolic Processes and Protein Folding	regulation of cell shape	GO:0008360	ALDOA, ANXA1, ANXA2, ANXA5, ANXA6, HSPB1, HSPA2, HSPA5, HSPA8, PKM, PKLR, RRAS, RRAS2, YWHAZ
			protein refolding	GO:0042026
			glycolytic process	GO:0006096
			plasma membrane repair	GO:0001778
			vesicle docking involved in exocytosis	GO:0006904
			regulation of exocytosis	GO:0017157
			chaperone mediated protein folding requiring cofactor	GO:0051085
		Angiogenesis	angiogenesis	GO:0001525	CLIC4, FLNA, FN1, ITGAV, ITGB1, MYH9
	Category	Subcategory	GO Term	GO Identifier	Gene Symbol
	Molecular Function	GTPase and G-Protein Binding	GTPase activity	GO:0003924	ANXA6, ARF1, EEF1A1, GNAI1, GNAI2, GNAI3, GNAQ, RAB10, RAB13, RAB15, RAB35, RAB5B, RAB5C, RAB7A, RAB8A, RAB8B, RAN, RAP1B, RAP2B, RRAS, RRAS2, RAC1, RHOA, TUBA1A, TUBB2A
			GTP binding	GO:0005525
			GDP binding	GO:0019003
			G-protein beta/gamma-subunit complex binding	GO:0031683
			G-protein coupled receptor binding	GO:0001664
		Protein-Protein Binding	protein domain specific binding	GO:0019904	ACTN1, ALCAM, ANXA2, ANXA4, ANXA5, ANXA6, APOE, CCT2, FN1, HSPB1, HSPA2, HSPA5, HSPA8, ITGA3, ITGB1, ITM2B, MARCKS, MVP, PDCD6IP, YWHAQ
			identical protein binding	GO:0042802
			integrin binding	GO:0005178
			protein binding involved in protein folding	GO:0044183
			protease binding	GO:0002020
			misfolded protein binding	GO:0051787
		Cytoskeleton	actin filament binding	GO:0051015	ACTN1, CROCC, ITGB1, MSN, PFN1, TLN1, TUBA1A, TUBB2A
			actin binding	GO:0003779
			structural constituent of cytoskeleton	GO:0005200
		Calcium-Dependent Binding	calcium-dependent phospholipid binding	GO:0005544	ANXA1, ANXA2, ANXA4, ANXA5, ANXA6
			calcium-dependent protein binding	GO:0048306
			calcium ion binding	GO:0005509
			phosphatidylserine binding	GO:0001786
		Other Binding and Enzymatic Activities	phosphoserine binding	GO:0050815	ACTN1, ALDOA, ANXA4, ANXA5, FLNA, HSPB1, MARCKS, MVP, MYH9, MYO1C, PKLR, PKM, RAC1, YWHAG
			protein kinase C binding	GO:0005080
			pyruvate kinase activity	GO:0004743
			motor activity	GO:0003774
			unfolded protein binding	GO:0051082
			heparin binding	GO:0008201
	Category	Subcategory	GO Term	GO Identifier	Gene Symbol
	Cellular Components	Membrane-bound Organelles and Structures	melanosome	GO:0042470	ALCAM, ALDOA, ANXA2, ANXA6, APOE, CYSTM1, FN1, GNAI1, GSN, HSPA2, HSPA5, HSPA8, ITGB1, ITM2B, MSN, MYO1C, PDCD6IP, RAB10, RAB13, RAB5B, RAB7A, RAB8A, RAB8B, RAC1, RAN, RHOA, YWHAZ, YWHAE
			extracellular exosome	GO:0070062
			phagocytic vesicle	GO:0045335
			endosome	GO:0005768
			midbody	GO:0030496
			endosome membrane recycling	GO:0010008
			endosome membrane	GO:0055038
			trans-Golgi network transport vesicle	GO:0030140
		Plasma Membrane	plasma membrane	GO:0005886	ACTN1, ALCAM, ANXA1, ANXA2, ANXA4, ANXA5, ANXA6, CLIC1, CLIC4, FLNA, GSN, HSPG2, ITGB1, ITGA3, ITGAV, MSN, MYH9, MYOF, RAC1, RHOA, TLN1
			focal adhesion	GO:0005925
			sarcolemma	GO:0042383
			brush border	GO:0005903
			lateral plasma membrane	GO:0016328
			ruffle membrane	GO:0032587
		Cytoskeletal Components	cytoplasm	GO:0005737	ACTN1, AHNAK, ALDOA, ANXA2, ANXA4, BASP1, CLIC1, CLIC4, COL15A1, CROCC, CSE1L, GNAI1, GNAI2, GNAI3, GSN, HSPB1, HSPA2, HSPA5, HSPA8, ITGA3, ITGAV, ITGB1, MARCKS, MSN, MVP, MYH9, MYO1C, MYO1D, PDCD6IP, PFN1, PEBP1, RAC1, RAN, RAP1B, RAP2B, RAB5B, RAB5C, RAB7A, RAB8A, RAB8B, RAB10, RAB13, RAB15, RAB35, RAC1, RRAS, RRAS2, S100A4, TUBA1A, TUBB2A, YWHAE, YWHAQ, YWHAZ
			cytosol	GO:0005829
			heterotrimeric G-protein complex	GO:0005834
			basement membrane	GO:0005604
			lamellipodium	GO:0030027
			perinuclear region of cytoplasm	GO:0048471
			actin cytoskeleton	GO:0015629
			cell cortex	GO:0005938
			microvillus	GO:0005902
		Synaptic Structures	glutamatergic synapse	GO:0098978	ACTBL2, ACTN1, APOE, HSPA8, ITGA3, RAC1, RHOA
	156 unique NP sEV proteins
	Category	Subcategory	GO Term	GO Identifier	Gene Symbol
		Protein Folding and Stability	Protein stabilization	GO:0050821	CCT3, CCT5, CCT8, CHP1, CRYAB, DNAJA1, FKBP4, FLOT1, HSPD1, LAMP2, P3H1, PFN2, PPIB, RAB21
			Protein folding	GO:0006457
			Chaperone-mediated protein folding	GO:0061077
			Protein refolding	GO:0042026
		Endosome and Lysosome Organization	Endosome organization	GO:0007032	AP2M1, CAP1, CDK5, CHMP4B, CHMP6, CUBN, DNAJC13, DNM2, GAA, LAMTOR1, NAPA, RAB14, RAB21, RAB22A, S100A10, TPP1, VPS35, VTA1
			Lysosome organization	GO:0007040
			Membrane budding	GO:0006900
			Intracellular protein transport	GO:0006886
			Late endosome to vacuole transport via multivesicular body sorting pathway	GO:0032511
			Receptor-mediated endocytosis	GO:0006898
		Metabolic Processes	Carbohydrate metabolic process	GO:0005975	ALDH3B1, ALDH9A1, ALDOC, ATP5F1A, ATP5F1B, ATP6AP1, ATP6V0E2, GANAB, GLB1L3, GPI, MAN1A1, PFKL, PGM1, RENBP, SLC3A2
			Glycolytic process	GO:0006096
			Cellular aldehyde metabolic process	GO:0006081
			Hydrogen ion transmembrane transport	GO:1902600
		Cellular Processes	Rhythmic process	GO:0048511	ARPC2, ARPC4, ARPC5L, CDK5, CDC42BPB, CHMP4B, DDB1, DDX5, KPNB1, LAMA5, NARS1, NCKAP1, NONO, VPS4B
			Cell migration	GO:0016477
			Arp2/3 complex-mediated actin nucleation	GO:0034314
			Mitotic metaphase plate congression	GO:0007080
		Protein Transport and Modification	Protein export from nucleus	GO:0006611	AHCYL1, APPL2, BGN, CHP1, CHMP4B, KPNB1, NUTF2, P3H1, PLOD1, PLOD3, PPIB, SEC13, VPS4B
			Protein import into nucleus	GO:0006606
			Peptidyl-lysine hydroxylation	GO:0017185
			Bone development	GO:0060348
			Ubiquitin-independent protein catabolic process via the multivesicular body sorting pathway	GO:0090611
	Category	Subcategory	GO Term	GO Identifier	Gene symbol
	Molecular function	Nucleotide Binding	ATP binding	GO:0005524	APRT, ARL3, ATP5F1A, ATP5F1B, CCT3, CCT5, CCT8, CDC42, CDC42BPB, CDK5, DDX3X, DDX5, DNAJA1, DNM2, DYNC1H1, GALK1, GET3, HSPD1, MTHFD1, MYH14, MYO1B, NAGK, NARS1, OLA1, OXSR1, PFKL, PSMC6, RAB14, RAB21, RAB22A, RAB2A, RAB33B, RARS1, STK24, TUBB6, UBA1, VPS4B
			GDP binding	GO:0019003
			GTP binding	GO:0005525
			AMP binding	GO:0016208
		Protein and Ion Binding	Actin filament binding	GO:0051015	ADGRV1, ANXA3, ARPC2, ARPC4, ARPC5L, ATP5F1A, ATP5F1B, CAP1, CAPN1, CAPZA2, CCT3, CCT5, CCT8, CEP250, CHP1, CNTLN, CP, CRELD1, CRYAB, CUBN, DNAJA1, DSTN, GPI, HSPD1, ITSN2, KPNB1, LAMP2, MAN1A1, MYH14, MYO1B, P3H1, PDCD6, PFKL, PFN2, PLOD1, PLOD3, PRKAR2A, S100A10, TKT, VASP
			Actin binding	GO:0003779
			Unfolded protein binding	GO:0051082
			L-ascorbic acid binding	GO:0031418
			Protein domain specific binding	GO:0019904
			Calcium ion binding	GO:0005509
			Angiostatin binding	GO:0043532
			Monosaccharide binding	GO:0048029
			Calcium-dependent protein binding	GO:0048306
			MHC class I protein binding	GO:0042288
			Chaperone binding	GO:0051087
		Enzymatic Activities	ATPase activity	GO:0016887	ADH5, ALDH3B1, ALDH9A1, ARL3, ATP5F1A, ATP5F1B, CCT3, CCT5, CCT8, CDC42, CNDP2, DNM2, DYNC1H1, GET3, LAP3, OLA1, PFN2, PLOD1, PLOD3, PSMC6, RAB14, RAB21, RAB22A, RAB2A, RAB33B, TUBB6, VPS4B
			GTPase activity	GO:0003924
			Formaldehyde dehydrogenase activity	GO:0018467
			Procollagen-lysine 5-dioxygenase activity	GO:0008475
			Dipeptidase activity	GO:0016805
			Carboxypeptidase activity	GO:0004180
			Aldehyde dehydrogenase (NAD) activity	GO:0004029
			Proton-transporting ATP synthase activity, rotational mechanism	GO:0046933
		Protein Interactions and Complexes	Protein homodimerization activity	GO:0042803	APPL2, ATIC, CHMP4B, CRYAB, CUBN, DNM2, GRHPR, MYO1B, PAFAH1B2, PFN2, S100A10, SLC3A2, TKT, VPS4B
		Binding Related to Phospholipids and Metabolites	Phosphatidylinositol-4,5-bisphosphate binding	GO:0005546	DNM2, MYO1B, PFN2
	Category	Subcategory	GO Term	GO Identifier	Gene Symbol
	Cellular Components	Cytoplasm	Cytoplasm	GO:0005737	ACP1, ACO1, ADGRV1, ADH5, AHCYL1, ALDH3B1, ALDH9A1, ALDOC, ANXA3, APPL2, APRT, ARPC2, ARPC4, ARPC5L, ARL3, ATIC, ATP5F1A, ATP5F1B, CAP1, CAND1, CAPN1, CDC42, CDC42BPB, CNDP2, CHMP4B, CHP1, CNTLN, CRYAB, CSRP1, CUBN, DDB1, DCTN2, DDAH2, DDX5, DNM2, DNAJA1, DSTN, DYNC1H1, EPPK1, EVPL, FASN, FKBP4, FLOT1, FTH1, FUCA1, G6PD, GAA, GALK1, GPI, GRHPR, GSTP1, HSPD1, ITSN2, ITM2C, KPNB1, LAMP2, LAMTOR1, L…
			Cytosol	GO:0005829
		Protein Complexes	Chaperonin-containing T-complex	GO:0005832	ARPC2, ARPC4, ARPC5L, CCT3, CCT5, CCT8, HSPD1, PSMD12, PSMD8, PSMC6
			Arp2/3 protein complex	GO:0005885
			Proteasome accessory complex	GO:0022624
		Endosomal and Lysosomal Components	Endosome membrane	GO:0010008	APPL2, ATP6AP1, CHMP4B, CRYAB, CUBN, DNAJC13, DNM2, FLOT1, FUCA1, GAA, ITM2C, LAMP2, LAMTOR1, MYO1B, PACSIN2, PRDX6, RAB14, RAB21, RAB22A, RAB33B, SEC13, TPP1, VPS35, VPS36, VPS4B, VTA1
			Lysosome	GO:0005764
			Endosome	GO:0005768
			Early endosome	GO:0005769
			Late endosome membrane	GO:0031902
			Lysosomal membrane	GO:0005765
		Cytoskeleton	Microtubule	GO:0005874	ARPC2, ARPC4, ARPC5L, CAP1, CCT3, CCT5, DCTN2, DNM2, DSTN, DYNC1H1, FKBP4, FLOT1, MYO1B, RAB22A, TUBB6
			Actin cytoskeleton	GO:0015629
			Cortical actin cytoskeleton	GO:0030864
		Vesicular Structures	Clathrin-coated pit	GO:0005905	AP2M1, APPL2, ANXA3, CHMP4B, CHMP6, CUBN, DNM2, FASN, FLOT1, ITM2C, ITSN2, LAMP2, MAN1A1, PPIB, RAB14, RAB22A, TKT, TPP1, VTA1
			Extracellular exosome	GO:0070062
			Phagocytic vesicle membrane	GO:0030670
			Phagocytic vesicle	GO:0045335
			Multivesicular body	GO:0005771
			Melanosome	GO:0042470
		Mitochondrial Components	Mitochondrion	GO:0005739	ACO1, ACSL4, ADH5, ATP5F1A, ATP5F1B, DDAH2, DNAJA1, FKBP4, GSTP1, LAP3, LDHB, PRDX5, PRDX6, UBA1, VPS35
			Proton-transporting ATP synthase complex, catalytic core F(1)	GO:0045261
		Golgi Apparatus and Membranes	Golgi apparatus	GO:0005794	ARL3, CHP1, CUBN, DNM2, FASN, GLG1, ITM2C, MAN1A1, RAB14, RAB21, RAB2A, RAB33B, STK24, TPP1
			Golgi membrane	GO:0000139
		Specialized Cellular Structures	Membrane raft	GO:0045121	CAPZA2, CDK5, CHP1, CUBN, DNM2, DYNC1H1, FLOT1, LAMTOR1, MYO1B, PCBP1, S100A10, TAX1BP3, TPP1, VASP
			Postsynaptic density	GO:0014069
			Brush border	GO:0005903
			Filopodium	GO:0030175
			Uropod	GO:0001931
		Centrosomes	Centrosome	GO:0005813	ARL3, CCT5, CCT8, CDC42, CNTLN, DCTN2, DNM2, DYNC1H1, PRKAR2A, VPS4B, CEP250
	24 proteins shared between NP and AF sEVs
	Category	Subcategory	GO Term	GO Identifier	Gene Symbol
	Biological Processes	Cytoskeleton Organization and Dynamics	Regulation of actin cytoskeleton organization	GO:0032956	CAPG, CAPZB, HRAS, IQGAP1, IQGAP2, RACK1, RALA, RDX, RAB3D, SFN
			Mitotic actomyosin contractile ring assembly actin filament organization	GO:1903479
			Actin polymerization or depolymerization	GO:0008154
			Barbed-end actin filament capping	GO:0051016
		Cell Cycle Regulation	Regulation of cell cycle	GO:0051726	HRAS, RACK1, SFN
		Regulation of Cellular Processes	Regulation of exocytosis	GO:0017157	HRAS, IQGAP1, IQGAP2, RAB3D, RACK1, RALA, SFN
			Regulation of GTPase activity	GO:0043087
		Signal Transduction	Ras protein signal transduction	GO:0007265	HRAS, RALA
		Cell Movement and Migration	Positive regulation of cell migration	GO:0030335	RDX, RACK1, HRAS
	Category	Subcategory	GO Term	GO Identifier	Gene Symbol
	Molecular Functions	Cytoskeleton Organization and Dynamics	Actin filament binding	GO:0051015	ACTR2, CAPG, CAPZB, FLNB, IQGAP1, IQGAP2, RDX, TAGLN2, WDR1
			Actin binding	GO:0003779
		Regulation of Cellular Processes	Protein phosphatase binding	GO:0019903	ACTR2, CAPG, CAPZB, FLNB, HRAS, IQGAP1, IQGAP2, ITGA1, RAB3D, RACK1, RALA, RDX, TAGLN2, WDR1
			GTPase activity	GO:0003924
			ATPase binding	GO:0051117
		Nucleotide Binding	GDP binding	GO:0019003	HRAS, RAB3D, RALA
			GTP binding	GO:0005525
	Category	Subcategory	GO Term	GO Identifier	Gene Symbol
	Cellular Components	Cellular Structures	Focal adhesion	GO:0005925	ACTR2, CAPG, CAPZB, CHMP2A, EIF3H, FLNB, HRAS, IQGAP1, IQGAP2, ITGA1, RACK1, RALA, RDX, SFN, SRI, TPI1, WDR1
			Cytoplasm	GO:0005737
			Midbody	GO:0030496
			Cytosol	GO:0005829
			Cleavage furrow	GO:0032154
			Cortical actin cytoskeleton	GO:0030864
			Ruffle	GO:0001726
			Cell cortex	GO:0005938
			Cell projection	GO:0042995
	43 proteins shared between NP and FAT sEVs
	Category	Subcategory	GO Term	GO Identifier	Gene Symbol
	Biological Processes	Protein Catabolic Processes	Proteasomal protein catabolic process	GO:0010498	CAPN2, PSMA1, PSMA2, PSMA3, PSMA4, PSMA5, PSMB2, PSMB5, PSMB6
			Proteolysis involved in cellular protein catabolic process	GO:0051603
			Ubiquitin-dependent protein catabolic process	GO:0006511
		Cellular Responses	Response to calcium ion	GO:0051592	S100A16, THBS1
		Metabolic Processes	Tricarboxylic acid cycle	GO:0006099	ACLY, IDH1
		Gene Expression Regulation	Positive regulation of translation	GO:0045727	NPM1, THBS1
		Transport Processes	Endosomal transport	GO:0016197	ARL8A, NPM1, SNX18, THBS1, VAMP3
			Protein transport	GO:0015031
	Category	Subcategory	GO Term	GO Identifier	Gene Symbol
	Molecular Function	Ion Binding	Calcium ion binding	GO:0005509	ALB, ANXA11, ANXA7, CAPN2, FAT1, HBB, NID1, PLS1, S100A16, THBS1
			Oxygen binding	GO:0019825
		Enzyme Activity	Threonine-type endopeptidase activity	GO:0004298	PSMB5, PSMB6
			Endopeptidase activity	GO:0004175
		Enzyme Inhibition	Endopeptidase inhibitor activity	GO:0004866	C5, THBS1
		Actin Binding	Actin filament binding	GO:0051015	ACTR3, PLS1, VCL
		Calcium-Dependent Binding	Calcium-dependent phospholipid binding	GO:0005544	ANXA7, ANXA11, S100A16
			Calcium-dependent protein binding	GO:0048306
	Category	Subcategory	GO Term	GO Identifier	Gene Symbol
	Cellular components	Organelles and Subcellular Structures	Proteasome core complex	GO:0005839	ACTR1A, ACTR3, AKR1A1, ALB, ANXA11, ANXA7, ARHGDIB, ARHGEF2, ARL8A, ATP6V1B2, CAPN2, CCT6A, CYFIP2, FAT1, HBB, IDH1, LDHA, M6PR, MINK1, NPM1, PLS1, PSMA1, PSMA2, PSMA3, PSMA4, PSMA5, PSMB2, PSMB5, PSMB6, RDX, S100A16, TCP1, THBS1, VAMP3, VCL
			Proteasome core complex, alpha-subunit complex	GO:0019773
			Proteasome core complex, beta-subunit complex	GO:0019774
			Cytoplasm	GO:0005737
			Cytosol	GO:0005829
			Golgi apparatus	GO:0005794
			Centrosome	GO:0005813
			Nucleus	GO:0005634
			Lysosomal membrane	GO:0005765
		Cellular Components with Specialized Functions	Synapse	GO:0045202	CYFIP2, PSMA3, AKR1A1, ARL8A, VAMP3, CCT6A, TCP1, ALB, HBB, ACTR3, PLS1, AKR1A1, ATP6V1B2, FAT1
			Chaperonin-containing T-complex	GO:0005832
			Blood microparticle	GO:0072562
			Brush border	GO:0005903
			Apical plasma membrane	GO:0016324
