# Supplementary material for: Proteomic profiling of small extracellular vesicles from bovine nucleus pulposus cells
Source: PLoS One. 2025 May 29;20(5):e0324179. doi: 10.1371/journal.pone.0324179 (PMC12121814; doi:10.1371/journal.pone.0324179)
Supplement: S6 Table — AF: Annulus fibrosus; FAT: Subcutaneous adipose tissue; GO: gene ontology; bta: Bos taurus; cAMP: Cyclic adenosine monophosphate; ECM: Extracellular matrix; KEGG: Kyoto Encyclopedia of Genes and Genomes; FAT: Subcutaneous adipose tissue; MAPK: Mitogen-activated protein kinase; NP: Nucleus pulposus. *denotes 20 pathways detected for all investigated bovine parent cells in this study; #denotes 9 pathways detected for all investigated small EV proteins in this study. (XLSX) [file pone.0324179.s014.xlsx]

## Sheet: Sheet1
	S6 Table. ToppFun analysis of shared pathways between sEV proteins from autologous bovine NP, AF, and FAT parent cells. AF: Annulus fibrosus; FAT: Subcutaneous adipose tissue; GO: gene ontology; bta: Bos taurus; cAMP: Cyclic adenosine monophosphate; ECM: Extracellular matrix; KEGG: Kyoto Encyclopedia of Genes and Genomes; FAT: Subcutaneous adipose tissue; MAPK: Mitogen-activated protein kinase; N…
	39 common pathways for sEV proteins shared by AF, NP and FAT parent cells	75 common pathways for sEV proteins shared only by NP and FAT parent cells	12 common pathways for sEV proteins shared only by AF and NP parent cells	23 pathways for sEV proteins only from NP parent cells
	REACTOME TRANSLOCATION OF SLC2A4 GLUT4 TO THE PLASMA MEMBRANE	REACTOME CELLULAR RESPONSES TO STIMULI	REACTOME SARS COV 1 INFECTION	KEGG GLYCOLYSIS GLUCONEOGENESIS
	*#REACTOME NEUTROPHIL DEGRANULATION	REACTOME AUF1 HNRNP D0 BINDS AND DESTABILIZES MRNA	WP PATHOGENIC ESCHERICHIA COLI INFECTION	WP CLEAR CELL RENAL CELL CARCINOMA PATHWAYS
	REACTOME HEMOSTASIS	KEGG MEDICUS VARIANT MUTATION INACTIVATED VCP TO 26S PROTEASOME MEDIATED PROTEIN DEGRADATION	KEGG PATHOGENIC ESCHERICHIA COLI INFECTION	WP METABOLIC REPROGRAMMING IN COLON CANCER
	*#WP VEGFA VEGFR2 SIGNALING	BIOCARTA PROTEASOME PATHWAY	KEGG ENDOCYTOSIS	KEGG MEDICUS REFERENCE GLYCOLYSIS
	*#REACTOME PLATELET ACTIVATION SIGNALING AND AGGREGATION	REACTOME PCP CE PATHWAY	REACTOME HSP90 CHAPERONE CYCLE FOR STEROID HORMONE RECEPTORS SHR IN THE PRESENCE OF LIGAND	REACTOME MITOTIC METAPHASE AND ANAPHASE
	*KEGG REGULATION OF ACTIN CYTOSKELETON	REACTOME HIV INFECTION	WP 17P13 3 YWHAE COPY NUMBER VARIATION	REACTOME SIGNALING BY ROBO RECEPTORS
	*REACTOME MEMBRANE TRAFFICKING	KEGG MEDICUS VARIANT SCRAPIE CONFORMATION PRPSC TO 26S PROTEASOME MEDIATED PROTEIN DEGRADATION	WP AEROBIC GLYCOLYSIS	KEGG MEDICUS PATHOGEN SALMONELLA SOPE TO RAC SIGNALING PATHWAY
	*REACTOME VESICLE MEDIATED TRANSPORT	KEGG MEDICUS VARIANT MUTATION CAUSED ABERRANT ABETA TO 26S PROTEASOME MEDIATED PROTEIN DEGRADATION	WP PARKIN UBIQUITIN PROTEASOMAL SYSTEM PATHWAY	REACTOME ASSEMBLY OF THE PRE REPLICATIVE COMPLEX
	*REACTOME INFECTIOUS DISEASE	KEGG MEDICUS VARIANT MUTATION CAUSED ABERRANT HTT TO 26S PROTEASOME MEDIATED PROTEIN DEGRADATION	REACTOME INTEGRATION OF ENERGY METABOLISM	REACTOME FOLDING OF ACTIN BY CCT TRIC
	REACTOME L1CAM INTERACTIONS	KEGG MEDICUS VARIANT MUTATION CAUSED ABERRANT SNCA TO 26S PROTEASOME MEDIATED PROTEIN DEGRADATION	REACTOME MHC CLASS II ANTIGEN PRESENTATION	REACTOME ASSOCIATION OF TRIC CCT WITH TARGET PROTEINS DURING BIOSYNTHESIS
	*#REACTOME IMMUNE SYSTEM	REACTOME THE ROLE OF GTSE1 IN G2 M PROGRESSION AFTER G2 CHECKPOINT	REACTOME EPH EPHRIN SIGNALING	WP GLYCOLYSIS AND GLUCONEOGENESIS
	*#REACTOME INNATE IMMUNE SYSTEM	REACTOME MITOTIC G2 G2 M PHASES	BIOCARTA MCALPAIN PATHWAY	KEGG MEDICUS REFERENCE ARNO ARF ACTB G SIGNALING PATHWAY
	PID A6B1 A6B4 INTEGRIN PATHWAY	KEGG MEDICUS REFERENCE 26S PROTEASOME MEDIATED PROTEIN DEGRADATION		SIG REGULATION OF THE ACTIN CYTOSKELETON BY RHO GTPASES
	REACTOME RHO GTPASES ACTIVATE PKNS	KEGG MEDICUS VARIANT MUTATION INACTIVATED UBQLN2 TO 26S PROTEASOME MEDIATED PROTEIN DEGRADATION		KEGG PENTOSE PHOSPHATE PATHWAY
	*#KEGG FOCAL ADHESION	REACTOME MAPK6 MAPK4 SIGNALING		WP METABOLIC EPILEPTIC DISORDERS
	*REACTOME SIGNALING BY RHO GTPASES MIRO GTPASES AND RHOBTB3	KEGG MEDICUS VARIANT MUTATION CAUSED ABERRANT SOD1 TO 26S PROTEASOME MEDIATED PROTEIN DEGRADATION		PID LIS1 PATHWAY
	*#REACTOME NERVOUS SYSTEM DEVELOPMENT	REACTOME REGULATION OF MRNA STABILITY BY PROTEINS THAT BIND AU RICH ELEMENTS		KEGG MEDICUS PATHOGEN SHIGELLA IPGD TO ARNO ARF ACTB G SIGNALING PATHWAY
	*REACTOME RHO GTPASE EFFECTORS	REACTOME HOST INTERACTIONS OF HIV FACTORS		KEGG MEDICUS PATHOGEN ESCHERICHIA MAP TO CDC42 SIGNALING PATHWAY
	PID CXCR4 PATHWAY	REACTOME NEGATIVE REGULATION OF NOTCH4 SIGNALING		REACTOME DNA REPLICATION PRE INITIATION
	*WP EBOLA VIRUS INFECTION IN HOST	REACTOME BETA CATENIN INDEPENDENT WNT SIGNALING		REACTOME HEDGEHOG ON STATE
	*PID PDGFRB PATHWAY	KEGG PROTEASOME		REACTOME COPI INDEPENDENT GOLGI TO ER RETROGRADE TRAFFIC
	*PID ERBB1 DOWNSTREAM PATHWAY	REACTOME NUCLEAR EVENTS MEDIATED BY NFE2L2		KEGG MEDICUS PATHOGEN SALMONELLA SOPB TO ARNO ARF ACTB G SIGNALING PATHWAY
	REACTOME RAB GERANYLGERANYLATION	REACTOME CROSS PRESENTATION OF SOLUBLE EXOGENOUS ANTIGENS ENDOSOMES		REACTOME PTEN REGULATION
	REACTOME ACTIVATION OF BAD AND TRANSLOCATION TO MITOCHONDRIA	REACTOME APOPTOSIS
	REACTOME SARS COV 2 TARGETS HOST INTRACELLULAR SIGNALLING AND REGULATORY PATHWAYS	REACTOME G2 M CHECKPOINTS
	REACTOME CHK1 CHK2 CDS1 MEDIATED INACTIVATION OF CYCLIN B CDK1 COMPLEX	REACTOME M PHASE
	WP REGULATION OF ACTIN CYTOSKELETON	REACTOME DEFECTIVE CFTR CAUSES CYSTIC FIBROSIS
	PID ER NONGENOMIC PATHWAY	REACTOME REGULATION OF RUNX2 EXPRESSION AND ACTIVITY
	*#WP FOCAL ADHESION	REACTOME UBIQUITIN MEDIATED DEGRADATION OF PHOSPHORYLATED CDC25A
	REACTOME SARS COV 1 TARGETS HOST INTRACELLULAR SIGNALLING AND REGULATORY PATHWAYS	WP PROTEASOME DEGRADATION
	PID S1P S1P3 PATHWAY	REACTOME HEDGEHOG LIGAND BIOGENESIS
	KEGG MEDICUS REFERENCE ITGA B TALIN VINCULIN SIGNALING PATHWAY	REACTOME ANTIGEN PROCESSING CROSS PRESENTATION
	*REACTOME SARS COV 1 HOST INTERACTIONS	REACTOME REGULATION OF RUNX3 EXPRESSION AND ACTIVITY
	REACTOME RESPONSE TO ELEVATED PLATELET CYTOSOLIC CA2	REACTOME DEGRADATION OF AXIN
	PID INTEGRIN1 PATHWAY	REACTOME STABILIZATION OF P53
	*REACTOME VIRAL INFECTION PATHWAYS	REACTOME REGULATION OF RAS BY GAPS
	REACTOME LAMININ INTERACTIONS	REACTOME CELLULAR RESPONSE TO CHEMICAL STRESS
	WP INTEGRIN MEDIATED CELL ADHESION	REACTOME KEAP1 NFE2L2 PATHWAY
	*REACTOME PROGRAMMED CELL DEATH	REACTOME SOMITOGENESIS
		REACTOME DEGRADATION OF DVL
		REACTOME SCF BETA TRCP MEDIATED DEGRADATION OF EMI1
		REACTOME DECTIN 1 MEDIATED NONCANONICAL NF KB SIGNALING
		REACTOME FORMATION OF TUBULIN FOLDING INTERMEDIATES BY CCT TRIC
		REACTOME GLI3 IS PROCESSED TO GLI3R BY THE PROTEASOME
		REACTOME METABOLISM OF POLYAMINES
		REACTOME HEDGEHOG OFF STATE
		REACTOME SCF SKP2 MEDIATED DEGRADATION OF P27 P21
		REACTOME DEGRADATION OF GLI1 BY THE PROTEASOME
		REACTOME ASYMMETRIC LOCALIZATION OF PCP PROTEINS
		REACTOME POST TRANSLATIONAL PROTEIN MODIFICATION
		REACTOME TRANSCRIPTIONAL REGULATION BY RUNX2
		REACTOME ACTIVATION OF NF KAPPAB IN B CELLS
		REACTOME G1 S DNA DAMAGE CHECKPOINTS
		REACTOME ABC TRANSPORTER DISORDERS
		REACTOME DOWNSTREAM SIGNALING EVENTS OF B CELL RECEPTOR BCR
		REACTOME RUNX1 REGULATES TRANSCRIPTION OF GENES INVOLVED IN DIFFERENTIATION OF HSCS
		REACTOME METABOLISM OF PROTEINS
		WP ALZHEIMER 39 S DISEASE
		WP ALZHEIMER 39 S DISEASE AND MIRNA EFFECTS
		REACTOME SIGNALING BY NOTCH4
		REACTOME COOPERATION OF PREFOLDIN AND TRIC CCT IN ACTIN AND TUBULIN FOLDING
		REACTOME ORC1 REMOVAL FROM CHROMATIN
		REACTOME REGULATION OF PTEN STABILITY AND ACTIVITY
		REACTOME CELLULAR RESPONSE TO HYPOXIA
		REACTOME FORMATION OF PARAXIAL MESODERM
		REACTOME SIGNALING BY HEDGEHOG
		REACTOME CYCLIN A CDK2 ASSOCIATED EVENTS AT S PHASE ENTRY
		REACTOME CELL CYCLE
		REACTOME CDK MEDIATED PHOSPHORYLATION AND REMOVAL OF CDC6
		REACTOME APC C CDH1 MEDIATED DEGRADATION OF CDC20 AND OTHER APC C CDH1 TARGETED PROTEINS IN LATE MITOSIS EARLY G1
		REACTOME TRANSCRIPTIONAL REGULATION BY RUNX3
		REACTOME COOPERATION OF PDCL PHLP1 AND TRIC CCT IN G PROTEIN BETA FOLDING
		REACTOME ACTIVATION OF APC C AND APC C CDC20 MEDIATED DEGRADATION OF MITOTIC PROTEINS
		REACTOME CHAPERONIN MEDIATED PROTEIN FOLDING
		REACTOME DEGRADATION OF BETA CATENIN BY THE DESTRUCTION COMPLEX
