# Supplementary material for: Proteomic profiling of small extracellular vesicles from bovine nucleus pulposus cells
Source: PLoS One. 2025 May 29;20(5):e0324179. doi: 10.1371/journal.pone.0324179 (PMC12121814; doi:10.1371/journal.pone.0324179)
Supplement: S7 Table — bta: Bos taurus; DAVID: Database for annotation, visualization, and integrated discovery; FAT: Adipose tissue; KEGG: Kyoto encyclopedia of genes and genomes; NP: Nucleus pulposus; UCMSC: Umbilical cord mesenchymal stem cells. (XLSX) [file pone.0324179.s015.xlsx]

## Sheet: Sheet1
	S7 Table. Functional enrichment analysis (DAVID) comparing sEV proteins of adult and fetal NP cells with UCMSC cells of shared exosome proteins of NP, fetal NP, and UCMSC cells. bta: Bos taurus; DAVID: Database for annotation, visualization, and integrated discovery; FAT: Adipose tissue; KEGG: Kyoto encyclopedia of genes and genomes; NP: Nucleus pulposus; UCMSC: Umbilical cord mesenchymal stem ce…
	206 shared sEV proteins
	Category	Subcategory	GO Term	GO Identifier	Gene Symbol
	Biological Processes	Cytoskeleton Organization and Dynamics	actin cytoskeleton organization	GO:0030036	ACTN1, CAP1, CAPG, CAPZA2, CAPZB, CDC42, FAT1, MINK1, MYO1B, MYO1C, MYO1D, NCKAP1, PACSIN2, RAC1, ACTR2, ACTR3, ARPC2, ARPC4, TAGLN2
			actin filament-based movement	GO:0030048
			actin filament organization	GO:0007015
			Arp2/3 complex-mediated actin nucleation	GO:0034314
			barbed-end actin filament capping	GO:0051016
			positive regulation of lamellipodium assembly	GO:0010592
		Protein Metabolism and Transport	proteasome-mediated ubiquitin-dependent protein catabolic process	GO:0043161	CHMP2A, CCT2, CCT3, CCT5, CCT6A, CCT8, DDB1, GDI2, HSPA2, HSPA5, HSPA8, HSPB1, HSPD1, PPIB, PPIL1, PSMA1, PSMA2, PSMA3, PSMA4, PSMA5, PSMB2, PSMB5, PSMB6, PSMC6, RAB10, RAB15, RAB2A, RAB5C, TSG101, VCP, VPS4B, VTA1
			protein folding	GO:0006457
			protein refolding	GO:0042026
			protein transport	GO:0015031
			cellular response to unfolded protein	GO:0034620
		Cellular Signaling and Communication	cellular response to insulin stimulus	GO:0032869	CDC42, EHD2, FLNA, FLOT1, FN1, GDI2, GNAI1, GNAI2, GNAI3, GNAQ, GNA11, ITGA1, ITGA3, ITGAV, ITGB1, LAMA5, PKM, PKLR, RAB10, RAB13, RAB8A, RAB8B, RDX, RAC1, RHEB, RHOA, YWHAQ
			protein localization to plasma membrane	GO:0072659
			adenylate cyclase-modulating G protein-coupled receptor signaling pathway	GO:0007188
			integrin-mediated signaling pathway	GO:0007229
			small GTPase-mediated signal transduction	GO:0007264
		Cellular Structure and Function	cell projection assembly	GO:0030031	ALDOA, ANXA1, ANXA6, CHMP2A, CHMP4B, CYFIP2, FAT1, FN1, GSN, HSPG2, ITGA1, ITGA3, ITGAV, ITGB1, MSN, MYH14, MYH9, MYOF, NCKAP1, NID1, RAC1, RDX, TLN1, WDR1
			regulation of cell shape	GO:0008360
			plasma membrane repair	GO:0001778
			cell-matrix adhesion	GO:0007160
			cell-cell adhesion	GO:0098609
		Cellular Processes	glycolytic process	GO:0006096	ALDOA, CDC42, EHD2, GAPDH, GPI, MYO1B, MYO1C, MYO1D, PFKL, PKLR, PKM, RAB5B, RAB5C, RAB8A, RAB8B, RAB13, RAB14, RAB35, TPI1, VPS35
			endocytic recycling	GO:0032456
			endocytosis	GO:0006897
			endosomal transport	GO:0016197
	Category	Subcategory	GO Term	GO Identifier	Gene Symbol
	Molecular Functions	Nucleotide Binding and Activity	GTPase activity	GO:0003924	ACLY, ACTR2, ACTR3, ATP5F1A, ATP5F1B, CCT2, CCT3, CCT5, CCT6A, CCT8, CDC42, DYNC1H1, EEF2, GNAI1, GNAI2, GNAI3, GNAQ, HSPA2, HSPA5, HSPA8, MINK1, MYH14, MYH9, MYO1B, MYO1C, MYO1D, PEBP1, PFKL, PKLR, PKM, PSMC6, RAB10, RAB13, RAB14, RAB15, RAB2A, RAB35, RAB5B, RAB5C, RAB7A, RAB8A, RAB8B, RAC1, RALA, RAN, RAP1B, RAP2B, RHEB, RRAS, RRAS2, TCP1, TUBB2A, TUBB6, TTN, VCP, VPS4B
			GDP binding	GO:0019003
			GTP binding	GO:0005525
			ATP-dependent protein folding chaperone	GO:0140662
			ATP binding	GO:0005524
		Protein Binding	Protein domain specific binding	GO:0019904	ACTN1, AHCYL1, ALCAM, ALDOA, ALB, ANXA1, ANXA11, ANXA2, ANXA4, ANXA5, ANXA6, ANXA7, APOE, ATIC, ATP5F1A, CAPN1, CAPN2, CCT2, CCT3, CCT5, CCT6A, CCT8, CEP250, CHMP2A, CHMP4B, FAT1, FLNA, FLNB, FLOT1, FN1, GNAI1, GNAI2, GNAI3, GNAQ, GPI, GSN, HSPA2, HSPA5, HSPA8, HSPB1, HSPG2, IQGAP1, ITGA1, ITGA3, ITGB1, KPNB1, LGALS3, M6PR, MAN1A1, MVP, MYH9, MYO1D, NID1, NT5E, NUTF2, OTUB1, PACSIN2, PDCD6IP, PFK…
			Unfolded protein binding	GO:0051082
			Calcium-dependent protein binding	GO:0048306
			Calcium ion binding	GO:0005509
			Protein phosphatase binding	GO:0019903
			Ubiquitin protein ligase binding	GO:0031625
			Protease binding	GO:0002020
			Identical protein binding	GO:0042802
			G-protein beta/gamma-subunit complex binding	GO:0031683
			G-protein coupled receptor binding	GO:0001664
		Actin and Cytoskeleton Related Binding	Actin filament binding	GO:0051015	ACTN1, ANXA1, ANXA2, ANXA4, ANXA5, ANXA6, ANXA7, CAPN1, CAPN2, FLNA, FLNB, GNAI1, GNAI2, GNAI3, GNAQ, GSN, HSPB1, ITGA1, ITGA3, ITGB1, MYH9, MYO1D, PDCD6IP, RALA, S100A10, S100A16, S100A4, SRI, THBS1, VCL
			Integrin binding	GO:0005178
			Calcium-dependent phospholipid binding	GO:0005544
			Structural constituent of cytoskeleton
			Small GTPase binding	GO:0005200
			Motor activity
			Microfilament motor activity	GO:0031267
			Phosphoserine binding	GO:0003774
			Phosphatidylserine binding	GO:0000146
				GO:0050815
				GO:0001786
	Category	Subcategory	GO Term	GO Identifier	Gene Symbol
	Cellular component	Cytoplasm	Cytoplasm	GO:0005737	ACLY, ACTR2, ACTR3, AHCYL1, ALDOA, ANXA1, ANXA2, ANXA4, ANXA6, APRT, ARPC2, ARPC4, ATIC, CCT2, CHMP4B, CLIC4, CNDP2, CSE1L, CYFIP2, EEF2, EIF3H, FASN, FLNA, FLNB, FLOT1, G6PD, GAPDH, GNAI2, GPI, GSN, HSPA2, HSPA5, HSPA8, IDH1, ITGB1, KPNB1, LGALS3, MYH9, MVP, MYO1B, MYO1D, MSN, NT5E, NUTF2, PACSIN2, PEBP1, PFN1, PFKL, PGD, PGM1, PKM, PKLR, PNP, PRDX6, PSAT1, PSMA1, PSMA2, PSMA3, PSMA4, PSMA5, PSM…
			Cytosol	GO:0005829
			Perinuclear region of cytoplasm	GO:0048471
		Organelles and Complexes	Melanosome	GO:0042470	AHNAK, ALB, ALDOA, ANXA1, ANXA11, ANXA2, ANXA6, APOE, CAPG, CDC42, CEP250, CCT2, CCT3, CCT5, CCT6A, CCT8, CLIC4, DYNC1H1, FASN, FLOT1, FN1, GNAI1, GNAI2, HSPA1B, HSPA5, HSPA8, ITGB1, ITM2B, JADE2, MAN1A1, NIBAN2, NPM1, NUP35, PDCD6IP, PPIB, PSMA1, PSMA2, PSMA3, PSMA4, PSMA5, PSMB2, PSMB5, PSMB6, RAB2B, RAB5B, RAB5C, RAB8A, RAC1, RAN, RAP2B, SOD1, SRI, STXBP1, SYT1, TCP1, TAX1BP3, TUBA1A, VAMP3, V…
			Extracellular exosome	GO:0070062
			Proteasome core complex, alpha-subunit complex	GO:0005839
			Chaperonin-containing T-complex	GO:0005832
			Centrosome	GO:0005813
		Cell Membrane and Junctions	Brush border	GO:0005903	ACTN1, ACTR3, AHNAK, ANXA5, ANXA6, BGN, CAPN2, CAPZA2, CAPZB, CLIC4, COL6A3, FAT1, FLNA, FLOT1, GSN, HSPG2, IQGAP1, ITGA1, ITGAV, ITGB1, LAMTOR1, MSN, MYH9, MYO1B, MYO1C, MYO1D, PACSIN2, RALA, RAP1B, RAP2B, RDX, S100A10, TLN1, VCL, WDR1
			Focal adhesion	GO:0005925
			Cell-cell junction	GO:0005911
			Membrane raft	GO:0045121
			Sarcolemma	GO:0042383
		Cytoskeleton	Actin cytoskeleton	GO:0015629	ACTN1, ACTR2, ACTR3, AHNAK, ALDOA, ARPC2, ARPC4, CAP1, CAPG, CAPZA2, CAPZB, DSTN, FAT1, FLOT1, GSN, IQGAP1, ITGB1, MYO1B, MYO1C, MYO1D, RAB13, RAC1, TAGLN2, VCL, WDR1
			Lamellipodium	GO:0030027
			Arp2/3 protein complex	GO:0005885
			Actin cortical patch	GO:0030479
		Endosomal and Vesicular Components	Endosome membrane	GO:0010008	ANXA4, ANXA6, ANXA7, ATP6AP1, ITM2B, M6PR, PACSIN2, PDCD6IP, RAB13, RAB14, RAB7A, RAB8A, RAB8B, SRI, VPS35
			Endosome	GO:0005768
			Phagocytic vesicle	GO:0045335
			Chromaffin granule membrane	GO:0042584
		Cell Projections and Extensions	Microvillus	GO:0005902	ACTN1, ANXA11, CHMP2A, CHMP4B, CLIC4, CCT2, CCT3, CCT5, CDC42, DYNC1H1, FAT1, FLOT1, GNAI1, GNAI2, HSPA5, IQGAP1, MSN, MYO1B, MYO1C, MYO1D, RACK1, RAB8A, RDX, TCP1
			Filopodium	GO:0030175
			Midbody	GO:0030496
			Cell body	GO:0044297
	37 proteins shared by adult and fetal NP sEVs
	Category	Subcategory	GO Term	GO Identifier	Gene Symbol
	Biological Processes	Cellular component organization	Centriole-centriole cohesion	GO:0010457	CNTLN, CROCC, MARCKS, PLS1, TUBA1A
			Centrosome cycle	GO:0007098
			Actin filament bundle assembly​	GO:0051017
		Biological Regulation	Regulation of exocytosis	GO:0017157	ARHGDIB, CROCC, CUBN, HRAS, RAB3D, RAB33B, RAPGEFL1, TAX1BP3, TUBA1A, YWHAH
			Rho protein signal transduction	GO:0007266
			Ras protein signal transduction	GO:0007265
			Intracellular protein transport	GO:0006886
			Establishment of localization in cell	GO:0051649
		Cellular Response to Stimuli	Response to endoplasmic reticulum stress	GO:0034976	ARHGDIB, CUBN, MARCKS, ST13
			Response to bacterium	GO:0009617
		Developmental Process	Cerebral cortex development	GO:0021987	HRAS, NARS1, TUBA1A
			Neuron apoptotic process	GO:0051402
		Protein Localization	Protein localization to organelle	GO:0033365	CROCC, CNTLN
	Category	Subcategory	GO Term	GO Identifier	Gene Symbol
	Molecular Function	Binding and enzyme activity	GTP binding	GO:0005525	ARHGDIB, ARL8A, H2BC18, H4C4, HRAS, MARCKS, RAB33B, RAB3D, RENBP, SFN, TMX1, TUBA1A, YWHAH
			GTPase activity	GO:0003924
			protein heterodimerization activity	GO:0046982
			identical protein binding	GO:0042802
			protein disulfide isomerase activity	GO:0003756
			GDP binding	GO:0019003
		Cytoskeleton	structural constituent of cytoskeleton	GO:0005200	CROCC, TUBA1A
	Category	Subcategory	GO Term	GO Identifier	Gene Symbol
	Cellular component	Cytoplasm	cytosol	GO:0005829	ANXA3, ARHGDIB, ARL8A, CNTLN, CROCC, CRYAB, CUBN, HRAS, MARCKS, NARS1, PLS1, RAB33B, RAB3D, SFN, ST13, TAX1BP3, TUBA1A, VAMP3, YWHAH
			actin filament bundle	GO:0032432
			endosome	GO:0005768
			lysosome	GO:0005764
			cytoplasm​	GO:0005737
		Plasma membrane	brush border	GO:0005903	ANXA3, CROCC, CUBN, HRAS, MARCKS, PLS1, RAB3D, RAPGEFL1, STOML1, TAX1BP3, TUBA1A, VAMP3, YWHAH
			neuromuscular junction	GO:0031594
			plasma membrane ​	GO:0005886
	67 proteins shared by adult NP and UCMSC sEVs
	Category	Subcategory	GO Term	GO Identifier	Gene Symbol
	Biological Processes	Cellular Processes	endosome organization	GO:0007032	ACSL4, AP2M1, CDK5, DNAJC13, DNM2, GAA, ITM2C, LAMP2, RAB22A, SNX18
			endocytosis	GO:0006897
			neuron differentiation	GO:0030182
			muscle cell cellular homeostasis	GO:0046716
		Metabolic Processes	collagen metabolic process	GO:0032963	LAMP2, NPEPPS, P3H1, PLOD1, PLOD3, TPP1
			peptide catabolic process	GO:0043171
			lysosomal protein catabolic process	GO:1905146
			peptidyl-lysine hydroxylation	GO:0017185
		Molecular Function	protein stabilization	GO:0050821	CHP1, LAMP2, P3H1, PFN2, RAB21, DNAJA1, DDX5
			androgen receptor signaling pathway	GO:0030521
		Biological Regulation	regulation of actin filament polymerization	GO:0030833	ARPC5L, PFN2, CDK5, CHP1
			positive regulation of protein targeting to membrane	GO:0090314
		Rhythmic Process	Rhythmic Process	GO:0048511	CDK5, DDX5, NONO
		Neurological System Process	neuromuscular process controlling balance	GO:0050885	GAA, TPP1
	Category	Subcategory	GO Term	GO Identifier	Gene Symbol
	Molecular Function	Binding	GDP binding	GO:0019003	ARL3, ATP6V1B2, CDK5, CDC42BPB, DDX3X, DDX5, DNAJA1, DNM2, GALK1, MTHFD1, NAGK, OLA1, OXSR1, P3H1, PLOD1, PLOD3, PFN2, RAB21, RAB22A, SNX18, STK24, UBA1
			ATP binding	GO:0005524
			L-ascorbic acid binding	GO:0031418
			phosphatidylinositol-4,5-bisphosphate binding	GO:0005546
			GTP binding	GO:0005525
			iron ion binding	GO:0005506
		Enzyme Activity	procollagen-lysine 5-dioxygenase activity	GO:0008475	APPL2, CDK5, DNM2, GRHPR, LAP3, PAFAH1B2, PLOD1, PLOD3, STK24, TKT
			protein homodimerization activity	GO:0042803
			protein serine/threonine kinase activity	GO:0004674
			metalloaminopeptidase activity	GO:0070006
			GTPase activity	GO:0003924
	Category	Subcategory	GO Term	GO Identifier	Gene Symbol
	Cellular Components	Intracellular Organelles	cytoplasm	GO:0005737	ACP1, ACSL4, ADH5, ALDOC, ARL3, AP2M1, APPL2, ARPC5L, ATP6V1B2, CDK5, CHP1, CSRP1, DCTN2, DDX3X, DDX5, DNAJA1, FKBP4, FUCA1, GAA, GALK1, GLG1, GRHPR, GSTP1, HNRNPL, ITM2C, LAMP2, LAP3, MTHFD1, MOGS, NAA50, NPEPPS, NONO, OLA1, OXSR1, PAFAH1B2, PCBP1, PFN2, P3H1, PLOD1, PLOD3, PPP1R7, PRDX5, PSMB3, RAB21, SEC13, SNX18, STK24, TKT, TPP1, UBA1, VASP, VPS36
			cytosol	GO:0005829
			postsynaptic density	GO:0014069
			lysosome	GO:0005764
			mitochondrion	GO:0005739
			endoplasmic reticulum	GO:0005783
			nucleus	GO:0005634
			cytoplasmic vesicle	GO:0031410
		Intracellular Membrane-Bounded Organelle	lysosomal membrane	GO:0005765	APPL2, ARL3, CHP1, DNAJC13, DNM2, GAA, GLG1, ITM2C, LAMP2, MOGS, PLOD1, PLOD3, RAB21, SEC13, STK24, TPP1
			endoplasmic reticulum membrane	GO:0005789
			endosome membrane	GO:0010008
			Golgi apparatus	GO:0005794
			Golgi membrane	GO:0000139
			phagocytic vesicle membrane	GO:0030670
		Extracellular exosome	extracellular exosome	GO:0070062	ITM2C, LAMP2, SNX18, TKT
		Protein-Containing Complex	catalytic complex	GO:1902494	GRHPR, PLOD1
	37 proteins shared by fetal NP and UCMSC sEVs
	Category	Subcategory	GO Term	GO Identifier	Gene Symbol
	Biological Processes	Transport Processes	Protein transport	GO:0015031	ACR, ALIX, CEP152, CHMP2A, CHMP2B, CHMP4A, CHMP4B, CHMP4C, CHMP5, CHMP6, CLTA, CLTB, CLTC, IST1, IZUMO1, PCNT, PICALM, SNAP25, SNX1, SNX2, SNX5, SNX6, SPACA1, STX1A, STXBP1, TSG101, TUBG1, VAMP2, VPS26A, VPS29, VPS35, VPS4A, VPS4B
			Endosome transport via multivesicular body sorting pathway	GO:0032509
			Vesicle-mediated transport	GO:0016192
			Endocytic recycling	GO:0032456
			Late endosome to Golgi transport	GO:0034499
			Protein localization to plasma membrane	GO:0072659
			Vesicle docking involved in exocytosis	GO:0006904
			Golgi to plasma membrane protein transport	GO:0043001
		Protein and Cellular Regulation	Protein stabilization	GO:0050821	CHMP1B, CHMP2B, EHD4, FLOT2, GOLGA7, KIF3B, SNX12, SNX3, SPTBN1, STXBP1, STXBP2, VAMP7, VAMP8, VPS28
			Regulation of mitochondrial membrane potential	GO:0051881
			Negative regulation of gene expression	GO:0010629
			Negative regulation of protein ubiquitination	GO:0031397
		Secretion and Signaling	Neutrophil degranulation	GO:0043312	PAFAH1B1, SOD1, STXBP1, STXBP2, VAMP7
			Neurotransmitter secretion	GO:0007269
		Cellular and Organismal Process	pH reduction	GO:0045851	ATP6AP1, ATP6V1A, C3, CDK6, CFAP43, CFAP44, DRD2, IL6ST, TLR4, ZP3
			Cilium assembly	GO:0060271
			Immune system process	GO:0002376
			Adult locomotory behavior	GO:0008344
			Cell division	GO:0051301
			Single fertilization	GO:0007338
	Category	Subcategory	GO Term	GO Identifier	Gene Symbol
	Molecular Functions	Binding Activities	protein-containing complex binding	GO:0044877	ATP6V0A1, ATP6V1D, GNG5, GNG12, IST1, PARK7, PDCD10, RHOG, SNX3, SNX12, STXBP1, STXBP2, VDAC1VPS28
			syntaxin-1 binding	GO:0017075
			G-protein beta-subunit binding	GO:0031681
			proton-transporting ATPase activity, rotational mechanism	GO:0046961
			phosphatidylinositol-3-phosphate binding	GO:0032266
			protein kinase binding	GO:0019901
	Category	Subcategory	GO Term	GO Identifier	Gene Symbol
	Cellular Components	Cytoplasmic Components	perinuclear region of cytoplasm	GO:0048471	ALDH1L1, ARPC5, ATP6V0A1, CHMP1B, ECE1, EHD4, FLOT2, IST1, KIF3B, PDCD10, PAFAH1B1, PARK7, PLD3, RHOG, SH3BGRL3, SNX12, SNX3, STXBP1, STXBP2, VAMP7, VPS28
			early endosome membrane	GO:0031901
			late endosome membrane	GO:0031902
			cytosol	GO:0005829
			cytoplasmic vesicle	GO:0031410
			dendrite cytoplasm	GO:0032839
		Endosomal and Vesicular Compartments	early endosome	GO:0005769	ALDH1L1, ARPC5, CHMP1B, EEA1, EHD4, FLOT2, PARK7, PLD3, RHOG, SNX3, SNX12, STXBP1, STXBP2, TOLLIP
			presynapse	GO:0098793
			cell projection	GO:0042995
			endocytic vesicle	GO:0030139
			secretory granule	GO:0030141
			clathrin-coated vesicle membrane	GO:0030665
		Membrane-Associated Complexes	vacuolar proton-transporting V-type ATPase complex	GO:0016471	ATP6V0A1, ATP6V1D, SNX12, SNX3
			retromer complex	GO:0030904
			clathrin-coated vesicle membrane	GO:0030665
		Specialized Cellular Structures	acrosomal membrane	GO:0002080	ARPC5, ATP6V1D, FLOT2, IST1
			centrosome	GO:0005813
			cortical actin cytoskeleton	GO:0030864
