# Supplementary material for: Proteomic profiling of small extracellular vesicles from bovine nucleus pulposus cells
Source: PLoS One. 2025 May 29;20(5):e0324179. doi: 10.1371/journal.pone.0324179 (PMC12121814; doi:10.1371/journal.pone.0324179)
Supplement: S8 Table — bta: Bos taurus; ECM: Extracellular matrix; KEGG: Kyoto Encyclopedia of Genes and Genomes; NP: Nucleus pulposus. *denotes 20 pathways detected for all investigated bovine parent cells in this study; #denotes 9 pathways detected for all investigated small EV proteins in this study. (XLSX) [file pone.0324179.s016.xlsx]

## Sheet: Sheet1
	S8 Table. ToppFun analysis of shared pathways between sEV proteins from bovine adult and fetal NP, and UCMSC parent cells. bta: Bos taurus; ECM: Extracellular matrix; KEGG: Kyoto Encyclopedia of Genes and Genomes; NP: Nucleus pulposus. *denotes 20 pathways detected for all investigated bovine parent cells in this study; #denotes 9 pathways detected for all investigated sEV proteins in this study.
	74 common pathways for sEV proteins shared by adult and fetal NP and UCMSC parent cells	59 common pathways for sEV proteins shared only by adult and fetal NP parent cells	7 common pathways for sEV proteins shared only by adult NP and UCMSC parent cells	1 common pathway for sEV proteins shared only by fetal NP and UCMSC parent cells
	*#REACTOME NEUTROPHIL DEGRANULATION	REACTOME TRANSLOCATION OF SLC2A4 GLUT4 TO THE PLASMA MEMBRANE	REACTOME SIGNALING BY ROBO RECEPTORS	REACTOME DISEASES OF SIGNAL TRANSDUCTION BY GROWTH FACTOR RECEPTORS AND SECOND MESSENGERS
	*#REACTOME INNATE IMMUNE SYSTEM	REACTOME HEMOSTASIS	REACTOME CDK MEDIATED PHOSPHORYLATION AND REMOVAL OF CDC6
	*#REACTOME IMMUNE SYSTEM	BIOCARTA PROTEASOME PATHWAY	REACTOME APC C CDH1 MEDIATED DEGRADATION OF CDC20 AND OTHER APC C CDH1 TARGETED PROTEINS IN LATE MITOSIS EARLY G1
	*REACTOME MEMBRANE TRAFFICKING	KEGG GLYCOLYSIS GLUCONEOGENESIS	REACTOME ACTIVATION OF APC C AND APC C CDC20 MEDIATED DEGRADATION OF MITOTIC PROTEINS
	*REACTOME VESICLE MEDIATED TRANSPORT	REACTOME RAB GERANYLGERANYLATION	REACTOME DEGRADATION OF BETA CATENIN BY THE DESTRUCTION COMPLEX
	*REACTOME INFECTIOUS DISEASE	KEGG MEDICUS VARIANT SCRAPIE CONFORMATION PRPSC TO 26S PROTEASOME MEDIATED PROTEIN DEGRADATION	REACTOME DNA REPLICATION PRE INITIATION
	*#REACTOME NERVOUS SYSTEM DEVELOPMENT	KEGG MEDICUS VARIANT MUTATION CAUSED ABERRANT ABETA TO 26S PROTEASOME MEDIATED PROTEIN DEGRADATION	REACTOME PTEN REGULATION
	*#WP VEGFA VEGFR2 SIGNALING	KEGG MEDICUS VARIANT MUTATION CAUSED ABERRANT HTT TO 26S PROTEASOME MEDIATED PROTEIN DEGRADATION
	REACTOME CELLULAR RESPONSES TO STIMULI	KEGG MEDICUS VARIANT MUTATION CAUSED ABERRANT SNCA TO 26S PROTEASOME MEDIATED PROTEIN DEGRADATION
	*REACTOME PROGRAMMED CELL DEATH	REACTOME HSP90 CHAPERONE CYCLE FOR STEROID HORMONE RECEPTORS SHR IN THE PRESENCE OF LIGAND
	*#KEGG REGULATION OF ACTIN CYTOSKELETON	WP CLEAR CELL RENAL CELL CARCINOMA PATHWAYS
	*REACTOME SIGNALING BY RHO GTPASES MIRO GTPASES AND RHOBTB3	KEGG MEDICUS VARIANT MUTATION CAUSED ABERRANT SOD1 TO 26S PROTEASOME MEDIATED PROTEIN DEGRADATION
	REACTOME AUF1 HNRNP D0 BINDS AND DESTABILIZES MRNA	REACTOME L1CAM INTERACTIONS
	*REACTOME VIRAL INFECTION PATHWAYS	KEGG MEDICUS REFERENCE GLYCOLYSIS
	*PID ERBB1 DOWNSTREAM PATHWAY	REACTOME SOMITOGENESIS
	KEGG MEDICUS VARIANT MUTATION INACTIVATED VCP TO 26S PROTEASOME MEDIATED PROTEIN DEGRADATION	WP PATHOGENIC ESCHERICHIA COLI INFECTION
	*REACTOME RHO GTPASE EFFECTORS	KEGG PATHOGENIC ESCHERICHIA COLI INFECTION
	REACTOME PCP CE PATHWAY	REACTOME FORMATION OF TUBULIN FOLDING INTERMEDIATES BY CCT TRIC
	*#REACTOME PLATELET ACTIVATION SIGNALING AND AGGREGATION	REACTOME METABOLISM OF POLYAMINES
	*REACTOME SARS COV 1 INFECTION	PID A6B1 A6B4 INTEGRIN PATHWAY
	REACTOME HIV INFECTION	REACTOME RESPONSE TO ELEVATED PLATELET CYTOSOLIC CA2
	REACTOME THE ROLE OF GTSE1 IN G2 M PROGRESSION AFTER G2 CHECKPOINT	KEGG MEDICUS PATHOGEN SALMONELLA SOPE TO RAC SIGNALING PATHWAY
	REACTOME MITOTIC G2 G2 M PHASES	WP 17P13 3 YWHAE COPY NUMBER VARIATION
	KEGG MEDICUS REFERENCE 26S PROTEASOME MEDIATED PROTEIN DEGRADATION	REACTOME G1 S DNA DAMAGE CHECKPOINTS
	KEGG MEDICUS VARIANT MUTATION INACTIVATED UBQLN2 TO 26S PROTEASOME MEDIATED PROTEIN DEGRADATION	REACTOME ABC TRANSPORTER DISORDERS
	REACTOME MAPK6 MAPK4 SIGNALING	REACTOME RUNX1 REGULATES TRANSCRIPTION OF GENES INVOLVED IN DIFFERENTIATION OF HSCS
	REACTOME REGULATION OF MRNA STABILITY BY PROTEINS THAT BIND AU RICH ELEMENTS	WP ALZHEIMER 39 S DISEASE
	*PID PDGFRB PATHWAY	REACTOME RHO GTPASES ACTIVATE PKNS
	REACTOME HOST INTERACTIONS OF HIV FACTORS	REACTOME FOLDING OF ACTIN BY CCT TRIC
	REACTOME NEGATIVE REGULATION OF NOTCH4 SIGNALING	REACTOME ASSOCIATION OF TRIC CCT WITH TARGET PROTEINS DURING BIOSYNTHESIS
	REACTOME BETA CATENIN INDEPENDENT WNT SIGNALING	WP ALZHEIMER 39 S DISEASE AND MIRNA EFFECTS
	KEGG PROTEASOME	REACTOME SARS COV 1 TARGETS HOST INTRACELLULAR SIGNALLING AND REGULATORY PATHWAYS
	REACTOME NUCLEAR EVENTS MEDIATED BY NFE2L2	REACTOME SIGNALING BY NOTCH4
	REACTOME CROSS PRESENTATION OF SOLUBLE EXOGENOUS ANTIGENS ENDOSOMES	REACTOME COOPERATION OF PREFOLDIN AND TRIC CCT IN ACTIN AND TUBULIN FOLDING
	REACTOME APOPTOSIS	REACTOME CELLULAR RESPONSE TO HYPOXIA
	REACTOME G2 M CHECKPOINTS	REACTOME FORMATION OF PARAXIAL MESODERM
	*#KEGG FOCAL ADHESION	REACTOME SIGNALING BY HEDGEHOG
	REACTOME M PHASE	PID CXCR4 PATHWAY
	REACTOME DEFECTIVE CFTR CAUSES CYSTIC FIBROSIS	KEGG MEDICUS REFERENCE ARNO ARF ACTB G SIGNALING PATHWAY
	REACTOME REGULATION OF RUNX2 EXPRESSION AND ACTIVITY	WP INTEGRIN MEDIATED CELL ADHESION
	REACTOME UBIQUITIN MEDIATED DEGRADATION OF PHOSPHORYLATED CDC25A	REACTOME TRANSCRIPTIONAL REGULATION BY RUNX3
	WP PROTEASOME DEGRADATION	REACTOME ACTIVATION OF BAD AND TRANSLOCATION TO MITOCHONDRIA
	REACTOME HEDGEHOG LIGAND BIOGENESIS	REACTOME SARS COV 2 TARGETS HOST INTRACELLULAR SIGNALLING AND REGULATORY PATHWAYS
	REACTOME ANTIGEN PROCESSING CROSS PRESENTATION	WP AEROBIC GLYCOLYSIS
	REACTOME REGULATION OF RUNX3 EXPRESSION AND ACTIVITY	REACTOME CHK1 CHK2 CDS1 MEDIATED INACTIVATION OF CYCLIN B CDK1 COMPLEX
	WP METABOLIC REPROGRAMMING IN COLON CANCER	REACTOME INTEGRATION OF ENERGY METABOLISM
	REACTOME DEGRADATION OF AXIN	REACTOME COOPERATION OF PDCL PHLP1 AND TRIC CCT IN G PROTEIN BETA FOLDING
	REACTOME STABILIZATION OF P53	REACTOME EPH EPHRIN SIGNALING
	REACTOME REGULATION OF RAS BY GAPS	REACTOME CHAPERONIN MEDIATED PROTEIN FOLDING
	REACTOME CELLULAR RESPONSE TO CHEMICAL STRESS	PID S1P S1P3 PATHWAY
	REACTOME KEAP1 NFE2L2 PATHWAY	KEGG MEDICUS PATHOGEN SHIGELLA IPGD TO ARNO ARF ACTB G SIGNALING PATHWAY
	REACTOME DEGRADATION OF DVL	PID ER NONGENOMIC PATHWAY
	REACTOME SCF BETA TRCP MEDIATED DEGRADATION OF EMI1	KEGG MEDICUS PATHOGEN ESCHERICHIA MAP TO CDC42 SIGNALING PATHWAY
	REACTOME MITOTIC METAPHASE AND ANAPHASE	PID INTEGRIN1 PATHWAY
	REACTOME DECTIN 1 MEDIATED NONCANONICAL NF KB SIGNALING	REACTOME HEDGEHOG ON STATE
	KEGG ENDOCYTOSIS	WP REGULATION OF ACTIN CYTOSKELETON
	REACTOME GLI3 IS PROCESSED TO GLI3R BY THE PROTEASOME	KEGG MEDICUS REFERENCE ITGA B TALIN VINCULIN SIGNALING PATHWAY
	REACTOME HEDGEHOG OFF STATE	KEGG MEDICUS PATHOGEN SALMONELLA SOPB TO ARNO ARF ACTB G SIGNALING PATHWAY
	REACTOME SCF SKP2 MEDIATED DEGRADATION OF P27 P21	REACTOME LAMININ INTERACTIONS
	REACTOME DEGRADATION OF GLI1 BY THE PROTEASOME
	REACTOME ASYMMETRIC LOCALIZATION OF PCP PROTEINS
	REACTOME POST TRANSLATIONAL PROTEIN MODIFICATION
	REACTOME TRANSCRIPTIONAL REGULATION BY RUNX2
	REACTOME ACTIVATION OF NF KAPPAB IN B CELLS
	REACTOME DOWNSTREAM SIGNALING EVENTS OF B CELL RECEPTOR BCR
	REACTOME METABOLISM OF PROTEINS
	*#WP FOCAL ADHESION
	REACTOME ASSEMBLY OF THE PRE REPLICATIVE COMPLEX
	REACTOME SARS COV 1 HOST INTERACTIONS
	REACTOME ORC1 REMOVAL FROM CHROMATIN
	REACTOME REGULATION OF PTEN STABILITY AND ACTIVITY
	REACTOME CYCLIN A CDK2 ASSOCIATED EVENTS AT S PHASE ENTRY
	REACTOME CELL CYCLE
	*WP EBOLA VIRUS INFECTION IN HOST
