# Supplementary material for: Proteomic profiling of small extracellular vesicles from bovine nucleus pulposus cells
Source: PLoS One. 2025 May 29;20(5):e0324179. doi: 10.1371/journal.pone.0324179 (PMC12121814; doi:10.1371/journal.pone.0324179)
Supplement: S9 Table — bta: Bos taurus; DAVID: Database for annotation, visualization, and integrated discovery; GO: Gene ontology; KEGG: Kyoto encyclopedia of genes and genomes; NP: Nucleus pulposus. (XLSX) [file pone.0324179.s017.xlsx]

## Sheet: Sheet1
	S9 Table. Functional enrichment analysis (DAVID) after quantitative analysis of NP sEV proteins comparing NP sEV and parent cells. bta: Bos taurus; DAVID: Database for annotation, visualization, and integrated discovery; GO: Gene ontology; KEGG: Kyoto encyclopedia of genes and genomes; NP: Nucleus pulposus.
	141 proteins more abundant in NP sEVs
	Category	Subcategory	GO Term	GO Identifier	Gene Symbol
	Biological Processes	Cell Adhesion and Migration	cell-matrix adhesion	GO:0007160	ALCAM, CARMIL1, COL12A1, COL1A1, COL3A1, CPNE3, EMILIN1, ENG, EPHA2, EPHB2, EPHB4, FGB, FGG, FMNL3, ILK, ITGA3, ITGA5, ITGA6, ITGB2, ITGB5, ITGB7, LAMA5, LAMB1, LAMC1, MXRA8, NID1, NID2, PLAU, POSTN, PXDN, RAC1, TGFBI
			cell migration	GO:0016477
			cell adhesion	GO:0007155
			cell adhesion mediated by integrin	GO:0033627
			substrate adhesion-dependent cell spreading	GO:0034446
			positive regulation of cell migration	GO:0030335
		Signaling Pathways and Regulation	integrin-mediated signaling pathway	GO:0007229	COL3A1, EPHA2, EPHA3, EPHA5, EPHB1, EPHB2, EPHB3, EPHB4, ILK, ITGA3, ITGA5, ITGA6, ITGB2, ITGB5, ITGB7, LAMA5, ROR1
			transmembrane receptor protein tyrosine kinase signaling pathway	GO:0007169
			ephrin receptor signaling pathway	GO:0048013
		Protein Processing and Localization	proteasomal protein catabolic process	GO:0010498	F2, FGA, FGB, FGG, PSMA3, PSMA4, PSMB2, PSMB4, PSMB6
			protein polymerization	GO:0051258
		ECM and Tissue Organization	collagen fibril organization	GO:0030199	COL1A1, COL11A1, COL12A1, COL2A1, COL3A1, COL5A2, ITGA5, ITGB5, LAMB1, LAMA5, LAMC1, MMP2, NRP2, POSTN, PXDN, TGFBI, VPS4B
			angiogenesis	GO:0001525
			endodermal cell differentiation	GO:0035987
			extracellular matrix organization	GO:0030198
			skin development	GO:0043588
		Immune Response and Hemostasis	complement activation, classical pathway	GO:0006958	C1QA, C3, C5, C6, C7, C8A, C9, EPHB1, EPHB2, EPHB3, EPHB4, F2, F5, F10, FGA, FGB, FGG, FETUB, HP, ITIH4, ITGA5, ITGB5, LOC107131209, NRP2, ORM1, PLAU, PXDN, SERPINA3-3, SERPIND1, SERPINF1, SERPINF2, TGFBI, VPS4B
			acute-phase response	GO:0006953
			fibrinolysis	GO:0042730
			complement activation, alternative pathway	GO:0006957
			blood coagulation	GO:0007596
			acute-phase response	GO:0006953
			platelet activation	GO:0030168
			angiogenesis	GO:0001525
			negative regulation of endopeptidase activity	GO:0010951
	Category	Subcategory	GO Term	GO Identifier	Gene Symbol
	Molecular Functions	Structural Binding	extracellular matrix structural constituent	GO:0005201	COL11A1, COL1A1, COL2A1, COL3A1, COL5A2, EPHB1, EPHB2, KRAS, LAMB1, LAMC1, NID1, NRAS, PXDN, RAC1, RRAS, VPS4A, VPS4B
			extracellular matrix structural constituent conferring tensile strength	GO:0030020
			macromolecular complex binding	GO:0044877
			laminin-1 binding	GO:0043237
		Receptor and Signaling Binding	transmembrane-ephrin receptor activity	GO:0005005	COL1A1, COL2A1, COL3A1, EPHA2, EPHA3, EPHA5, EPHB1, EPHB2, EPHB3, EPHB4, F2, FGA, FGB, FGG, KRAS, LAMA5, NID1, NID2, NRAS, POSTN, RHEB, ROR1, RRAS, RRAS2, TGFB
			ephrin receptor activity	GO:0005003
			platelet-derived growth factor binding	GO:0048407
			GDP binding	GO:0019003
			Wnt-protein binding	GO:0017147
			receptor binding	GO:0005102
			cell adhesion molecule binding	GO:0050839
		Enzyme and Inhibitor Activity	serine-type endopeptidase inhibitor activity	GO:0004867	ADAM10, AGT, C3, C5, CD5L, COL1A1, COL2A1, COL3A1, F10, F2, FLOT1, HBB, HBE1, HP, HTRA1, ITGA3, ITIH2, ITIH3, ITIH4, LOC107131209, MASP1, MMP2, PLAU, PSMB6, PXDN, SERPINA3-3, SERPIND1, SERPINF1, SERPINF2, SRI
			protease binding	GO:0002020
			serine-type endopeptidase activity	GO:0004252
			endopeptidase inhibitor activity	GO:0004866
			endopeptidase activity	GO:0004175
			peroxidase activity	GO:0004601
		Other Binding and Activities	protein binding	GO:0005515	ADAM10, AFP, APOB, APOE, ATP2B2, C1QC, C1QA, C3, C5, C6, C7, C8A, C9, CARMIL1, CD5L, COL11A1, COL12A1, COL1A1, COL2A1, COL3A1, COL5A2, DNAJA1, EPHA2, EPHA3, EPHA5, EPHB1, EPHB2, EPHB3, EPHB4, F10, F2, FAT1, FAT4, FIGNL1, FLOT1, FSTL1, HBB, HBE1, HP, HTRA1, IGF2R, ILK, ITGA3, ITGA5, ITGB2, ITGB5, ITGB7, ITM2B, KIF11, KRAS, LOC107131209, LOXL2, MASP1, NID1, NID2, NRAS, NOTCH2, NOTCH3, NRP2, PLXNB2,…
			heparin-binding	GO:0008201
			beta-amyloid binding	GO:0001540
			calcium ion binding	GO:0005509
			low-density lipoprotein particle receptor binding	GO:0050750
			ATP binding	GO:0005524
			metal ion binding	GO:0046872
	Category	Subcategory	GO Term	GO Identifier	Gene Symbol
	Cellular Components	Extracellular Components	extracellular space	GO:0005615	AFP, AGT, APOE, C1QA, C3, C5, C6, C7, C8A, C8G, C9, CD5L, CLU, COL11A1, COL12A1, COL1A1, COL2A1, COL3A1, COL5A2, EMILIN1, F10, F2, F5, FGB, FGG, FSTL1, GC, HBB, HBE1, HP, HTRA1, ITIH2, ITIH3, ITIH4, ITM2B, KRT6B, KRT79, LAMA5, LAMB1, LAMC1, LAMP2, LOXL2, MASP1, MELTF, MMP2, NID1, NID2, ORM1, PLAU, PLBD2, POSTN, PTX3, PXDN, SERPINA3-3, SERPIND1, SERPINF1, SERPINF2, SPP2, SRI, TF, TG, TGFBI, VASN
			extracellular region	GO:0005576
			membrane attack complex	GO:0005579
			extracellular exosome	GO:0070062
			blood microparticle	GO:0072562
		Cell Surface and Interactions	cell surface	GO:0009986	ADAM10, EPHA2, ENG, EPHB4, ITGA3, ITGA5, ITGA6, ITGB2, ITGB5, ITGB7, MELTF, MPZL1, MXRA8, NOTCH2, NOTCH3, PLAU, PXDN, ROR1, SLC3A2, TF, VASN
			integrin complex	GO:0008305
			receptor complex	GO:0043235
		Cytoskeletal and Membrane Structures	proteasome core complex	GO:0005839	CARMIL1, CPNE3, EPHA2, FAT1, FLOT1, ILK, ITGB2, ITGB5, ITGB7, MPZL1, PSMA3, PSMA4, PSMB1, PSMB2, PSMB4, PSMB6, RAC1
			proteasome core complex, beta-subunit complex	GO:0019774
			focal adhesion	GO:0005925
			lamellipodium	GO:0030027
		Membrane Localization	basement membrane	GO:0005604	ADAM10, ALCAM, ATP1B1, ATP2B2, CARMIL1, CPNE3, EPHA2, EPHA3, EPHA5, EPHB1, EPHB2, EPHB3, EPHB4, F2, FGG, FLOT1, IGF2R, ILK, ITGA3, ITGA5, ITGA6, ITGB2, ITGB5, ITGB7, KRAS, LAMA5, LAMB1, LAMP2, LOXL2, MELTF, MPZL1, MXRA8, NID1, NID2, NRAS, NOTCH2, NOTCH3, PLXNB2, PXDN, RAC1, RHEB, RRAS, RRAS2, SLC16A1, SLC29A1, SLC3A2, SLC44A2, TF, TTYH3, VPS37B, VPS4A
			plasma membrane	GO:0005886
			basolateral plasma membrane	GO:0016323
			external side of plasma membrane	GO:0009897
		Synaptic and Signaling Structures	collagen trimer	GO:0005581	ADAM10, ALCAM, APOE, C1QA, COL11A1, COL12A1, COL1A1, COL3A1, COL6A2, DIP2B, EPHA2, EPHA3, EPHA5, EPHB1, EPHB2, EPHB3, EPHB4, FGA, FGB, FGG, ITGA3, MMP2, NRP2, RAC1
			fibrinogen complex	GO:0005577
			glutamatergic synapse	GO:0098978
			dendrite	GO:0030425
			neuron projection	GO:0043005
			axon	GO:0030424
		Intracellular Structures	early endosome	GO:0005769	FLOT1, IGF2R, LAMA5, LAMB1, MELTF, TF, VPS4A
			laminin-10 complex	GO:0043259
