# Supplementary material for: Proteomic profiling of small extracellular vesicles from bovine nucleus pulposus cells
Source: PLoS One. 2025 May 29;20(5):e0324179. doi: 10.1371/journal.pone.0324179 (PMC12121814; doi:10.1371/journal.pone.0324179)
Supplement: S10 Table — (XLSX) [file pone.0324179.s018.xlsx]

## Sheet: Sheet1
	S10 Table. ToppFun pathway analysis of more or less abundant NP sEV proteins.
	Type	#	ID	Name	p-value	Bonferroni	# Genes from input
	more abundant	1	M16894	KEGG COMPLEMENT AND COAGULATION CASCADES	1.52e-26	2.48e-23	21
		2	M18	PID INTEGRIN1 PATHWAY	1.45e-23	2.36e-20	19
		3	M39649	WP COMPLEMENT AND COAGULATION CASCADES	1.18e-19	1.92e-16	16
		4	M27285	REACTOME REGULATION OF INSULIN LIKE GROWTH FACTOR IGF TRANSPORT AND UPTAKE BY INSULIN LIKE GROWTH FACTOR BINDING PROTEINS IGFBPS	2.67e-19	4.34e-16	20
		5	M610	REACTOME EXTRACELLULAR MATRIX ORGANIZATION	5.49e-19	8.93e-16	27
		6	M39581	WP COMPLEMENT SYSTEM	7.21e-19	1.17e-15	18
		7	M917	BIOCARTA COMP PATHWAY	6.56e-18	1.07e-14	11
		8	M39502	WP COMPLEMENT ACTIVATION	2.71e-17	4.41e-14	11
		9	MM15944	WP COMPLEMENT ACTIVATION CLASSICAL PATHWAY	8.69e-17	1.41e-13	10
		10	M8395	REACTOME HEMOSTASIS	9.62e-17	1.57e-13	35
		11	MM14572	REACTOME EXTRACELLULAR MATRIX ORGANIZATION	3.03e-16	4.93e-13	23
		12	M4732	BIOCARTA LECTIN PATHWAY	3.66e-16	5.95e-13	9
		13	M7146	BIOCARTA CLASSIC PATHWAY	2.52e-15	4.1e-12	9
		14	MM14661	REACTOME INNATE IMMUNE SYSTEM	1.96e-14	3.18e-11	39
		15	M29853	REACTOME NERVOUS SYSTEM DEVELOPMENT	2.17e-14	3.52e-11	30
	less abundant	1	M47613	KEGG MEDICUS REFERENCE N GLYCAN PRECURSOR BIOSYNTHESIS ALG6 TO OST	2.57e-05	0.00388	2
		2	M39570	WP AMINO ACID METABOLISM	3.19e-05	0.00481	3
		3	MM15942	WP AMINO ACID METABOLISM	3.98e-05	0.00601	3
		4	M27851	REACTOME GLUTAMATE AND GLUTAMINE METABOLISM	4.25e-05	0.00642	2
		5	MM15570	REACTOME GLUTAMATE AND GLUTAMINE METABOLISM	4.25e-05	0.00642	2
		6	M39850	WP UREA CYCLE AND ASSOCIATED PATHWAYS	9.78e-05	0.0148	2
		7	M10911	KEGG CYSTEINE AND METHIONINE METABOLISM	0.00026	0.0393	2
		8	M41728	REACTOME MATURATION OF SARS COV 2 SPIKE PROTEIN	0.000308	0.0466	2
		9	M39474	WP GLYCOLYSIS AND GLUCONEOGENESIS	0.000457	0.069	2
		10	M11079	KEGG N GLYCAN BIOSYNTHESIS	0.000478	0.0721	2
		11	MM15928	WP GLYCOLYSIS AND GLUCONEOGENESIS	0.000587	0.0887	2
