# Supplementary material for: Proteomic profiling of small extracellular vesicles from bovine nucleus pulposus cells
Source: PLoS One. 2025 May 29;20(5):e0324179. doi: 10.1371/journal.pone.0324179 (PMC12121814; doi:10.1371/journal.pone.0324179)
Supplement: S11 Table — AF: Annulus fibrosus; NP: Nucleus pulposus; UCMSC: Umbilical cord mesenchymal stem cells. (XLSX) [file pone.0324179.s019.xlsx]

## Sheet: Sheet1
	S11 Table. Comparison of top 200 results of ToppFun pathways for each sEV source identifies nine pathways shared by all sources. AF: Annulus fibrosus; NP: Nucleus pulposus; UCMSC: Umbilical cord mesenchymal stem cells.
	Group	Shared ToppFun Pathways
	A: sEV source: NP fetal, NP adult, NP more abundant and ExoCarta	REACTOME NEUTROPHIL DEGRANULATION
		REACTOME INNATE IMMUNE SYSTEM
		REACTOME IMMUNE SYSTEM
		REACTOME PLATELET ACTIVATION SIGNALING AND AGGREGATION
		REACTOME HEMOSTASIS
		REACTOME NERVOUS SYSTEM DEVELOPMENT
		KEGG REGULATION OF ACTIN CYTOSKELETON
		WP VEGFA VEGFR2 SIGNALING
		REACTOME AUF1 HNRNP D0 BINDS AND DESTABILIZES MRNA
		REACTOME BETA CATENIN INDEPENDENT WNT SIGNALING
		REACTOME PCP CE PATHWAY
		KEGG MEDICUS VARIANT MUTATION INACTIVATED VCP TO 26S PROTEASOME MEDIATED PROTEIN DEGRADATION
		KEGG MEDICUS VARIANT MUTATION CAUSED ABERRANT SOD1 TO 26S PROTEASOME MEDIATED PROTEIN DEGRADATION
		REACTOME HIV INFECTION
		REACTOME MAPK6 MAPK4 SIGNALING
		KEGG MEDICUS REFERENCE 26S PROTEASOME MEDIATED PROTEIN DEGRADATION
		KEGG MEDICUS VARIANT MUTATION INACTIVATED UBQLN2 TO 26S PROTEASOME MEDIATED PROTEIN DEGRADATION
		REACTOME ANTIGEN PROCESSING CROSS PRESENTATION
		REACTOME REGULATION OF RUNX3 EXPRESSION AND ACTIVITY
		KEGG FOCAL ADHESION
		REACTOME NEGATIVE REGULATION OF NOTCH4 SIGNALING
		REACTOME RESPONSE TO ELEVATED PLATELET CYTOSOLIC CA2
		REACTOME ASYMMETRIC LOCALIZATION OF PCP PROTEINS
		REACTOME DEFECTIVE CFTR CAUSES CYSTIC FIBROSIS
		REACTOME REGULATION OF RUNX2 EXPRESSION AND ACTIVITY
		REACTOME UBIQUITIN MEDIATED DEGRADATION OF PHOSPHORYLATED CDC25A
		REACTOME REGULATION OF RAS BY GAPS
		REACTOME NUCLEAR EVENTS MEDIATED BY NFE2L2
		REACTOME DEGRADATION OF AXIN
		REACTOME DEGRADATION OF DVL
		REACTOME SCF BETA TRCP MEDIATED DEGRADATION OF EMI1
		REACTOME DECTIN 1 MEDIATED NONCANONICAL NF KB SIGNALING
		REACTOME GLI3 IS PROCESSED TO GLI3R BY THE PROTEASOME
		WP FOCAL ADHESION
		REACTOME DEGRADATION OF GLI1 BY THE PROTEASOME
		WP PROTEASOME DEGRADATION
		REACTOME TRANSCRIPTIONAL REGULATION BY RUNX2
		REACTOME ACTIVATION OF NF KAPPAB IN B CELLS
		REACTOME DOWNSTREAM SIGNALING EVENTS OF B CELL RECEPTOR BCR
		REACTOME NEUTROPHIL DEGRANULATION
	B: sEV source: NP fetal, NP adult, NP more abundant	REACTOME NEUTROPHIL DEGRANULATION
		REACTOME INNATE IMMUNE SYSTEM
		REACTOME IMMUNE SYSTEM
		REACTOME PLATELET ACTIVATION SIGNALING AND AGGREGATION
		REACTOME HEMOSTASIS
		REACTOME NERVOUS SYSTEM DEVELOPMENT
		KEGG REGULATION OF ACTIN CYTOSKELETON
		WP VEGFA VEGFR2 SIGNALING
		REACTOME AUF1 HNRNP D0 BINDS AND DESTABILIZES MRNA
		REACTOME BETA CATENIN INDEPENDENT WNT SIGNALING
		REACTOME PCP CE PATHWAY
		KEGG MEDICUS VARIANT MUTATION INACTIVATED VCP TO 26S PROTEASOME MEDIATED PROTEIN DEGRADATION
		KEGG MEDICUS VARIANT MUTATION CAUSED ABERRANT SOD1 TO 26S PROTEASOME MEDIATED PROTEIN DEGRADATION
		REACTOME HIV INFECTION
		KEGG MEDICUS VARIANT SCRAPIE CONFORMATION PRPSC TO 26S PROTEASOME MEDIATED PROTEIN DEGRADATION
		KEGG MEDICUS VARIANT MUTATION CAUSED ABERRANT ABETA TO 26S PROTEASOME MEDIATED PROTEIN DEGRADATION
		KEGG MEDICUS VARIANT MUTATION CAUSED ABERRANT HTT TO 26S PROTEASOME MEDIATED PROTEIN DEGRADATION
		KEGG MEDICUS VARIANT MUTATION CAUSED ABERRANT SNCA TO 26S PROTEASOME MEDIATED PROTEIN DEGRADATION
		REACTOME MAPK6 MAPK4 SIGNALING
		KEGG MEDICUS REFERENCE 26S PROTEASOME MEDIATED PROTEIN DEGRADATION
		KEGG MEDICUS VARIANT MUTATION INACTIVATED UBQLN2 TO 26S PROTEASOME MEDIATED PROTEIN DEGRADATION
		REACTOME ANTIGEN PROCESSING CROSS PRESENTATION
		REACTOME REGULATION OF RUNX3 EXPRESSION AND ACTIVITY
		KEGG FOCAL ADHESION
		REACTOME NEGATIVE REGULATION OF NOTCH4 SIGNALING
		REACTOME RESPONSE TO ELEVATED PLATELET CYTOSOLIC CA2
		KEGG PROTEASOME
		BIOCARTA PROTEASOME PATHWAY
		REACTOME ASYMMETRIC LOCALIZATION OF PCP PROTEINS
		REACTOME CROSS PRESENTATION OF SOLUBLE EXOGENOUS ANTIGENS ENDOSOMES
		REACTOME DEFECTIVE CFTR CAUSES CYSTIC FIBROSIS
		REACTOME HEDGEHOG LIGAND BIOGENESIS
		REACTOME REGULATION OF RUNX2 EXPRESSION AND ACTIVITY
		REACTOME UBIQUITIN MEDIATED DEGRADATION OF PHOSPHORYLATED CDC25A
		REACTOME REGULATION OF RAS BY GAPS
		REACTOME NUCLEAR EVENTS MEDIATED BY NFE2L2
		REACTOME DEGRADATION OF AXIN
		REACTOME STABILIZATION OF P53
		REACTOME SOMITOGENESIS
		REACTOME DEGRADATION OF DVL
		REACTOME SCF BETA TRCP MEDIATED DEGRADATION OF EMI1
		REACTOME DECTIN 1 MEDIATED NONCANONICAL NF KB SIGNALING
		REACTOME GLI3 IS PROCESSED TO GLI3R BY THE PROTEASOME
		REACTOME METABOLISM OF POLYAMINES
		WP FOCAL ADHESION
		REACTOME SCF SKP2 MEDIATED DEGRADATION OF P27 P21
		REACTOME DEGRADATION OF GLI1 BY THE PROTEASOME
		REACTOME EPH EPHRIN SIGNALING
		WP PROTEASOME DEGRADATION
		REACTOME TRANSCRIPTIONAL REGULATION BY RUNX2
		REACTOME ACTIVATION OF NF KAPPAB IN B CELLS
		REACTOME DOWNSTREAM SIGNALING EVENTS OF B CELL RECEPTOR BCR
		REACTOME G1 S DNA DAMAGE CHECKPOINTS
		PID INTEGRIN1 PATHWAY
		REACTOME SIGNALING BY NOTCH4
		KEGG MEDICUS REFERENCE ITGA B TALIN VINCULIN SIGNALING PATHWAY
		REACTOME LAMININ INTERACTIONS
		WP INTEGRIN MEDIATED CELL ADHESION
	C: sEV source: NP fetal, NP adult, NP more abundant, UCMSC	REACTOME NEUTROPHIL DEGRANULATION
		REACTOME INNATE IMMUNE SYSTEM
		REACTOME IMMUNE SYSTEM
		REACTOME PLATELET ACTIVATION SIGNALING AND AGGREGATION
		REACTOME NERVOUS SYSTEM DEVELOPMENT
		KEGG REGULATION OF ACTIN CYTOSKELETON
		WP VEGFA VEGFR2 SIGNALING
		REACTOME AUF1 HNRNP D0 BINDS AND DESTABILIZES MRNA
		REACTOME BETA CATENIN INDEPENDENT WNT SIGNALING
		REACTOME PCP CE PATHWAY
		KEGG MEDICUS VARIANT MUTATION INACTIVATED VCP TO 26S PROTEASOME MEDIATED PROTEIN DEGRADATION
		REACTOME HIV INFECTION
		REACTOME MAPK6 MAPK4 SIGNALING
		KEGG MEDICUS REFERENCE 26S PROTEASOME MEDIATED PROTEIN DEGRADATION
		KEGG MEDICUS VARIANT MUTATION INACTIVATED UBQLN2 TO 26S PROTEASOME MEDIATED PROTEIN DEGRADATION
		REACTOME ANTIGEN PROCESSING CROSS PRESENTATION
		REACTOME REGULATION OF RUNX3 EXPRESSION AND ACTIVITY
		KEGG FOCAL ADHESION
		REACTOME NEGATIVE REGULATION OF NOTCH4 SIGNALING
		KEGG PROTEASOME
		REACTOME ASYMMETRIC LOCALIZATION OF PCP PROTEINS
		REACTOME CROSS PRESENTATION OF SOLUBLE EXOGENOUS ANTIGENS ENDOSOMES
		REACTOME DEFECTIVE CFTR CAUSES CYSTIC FIBROSIS
		REACTOME HEDGEHOG LIGAND BIOGENESIS
		REACTOME REGULATION OF RUNX2 EXPRESSION AND ACTIVITY
		REACTOME UBIQUITIN MEDIATED DEGRADATION OF PHOSPHORYLATED CDC25A
		REACTOME REGULATION OF RAS BY GAPS
		REACTOME NUCLEAR EVENTS MEDIATED BY NFE2L2
		REACTOME DEGRADATION OF AXIN
		REACTOME STABILIZATION OF P53
		REACTOME DEGRADATION OF DVL
		REACTOME SCF BETA TRCP MEDIATED DEGRADATION OF EMI1
		REACTOME DECTIN 1 MEDIATED NONCANONICAL NF KB SIGNALING
		REACTOME GLI3 IS PROCESSED TO GLI3R BY THE PROTEASOME
		WP FOCAL ADHESION
		REACTOME SCF SKP2 MEDIATED DEGRADATION OF P27 P21
		REACTOME DEGRADATION OF GLI1 BY THE PROTEASOME
		WP PROTEASOME DEGRADATION
		REACTOME TRANSCRIPTIONAL REGULATION BY RUNX2
		REACTOME ACTIVATION OF NF KAPPAB IN B CELLS
		REACTOME DOWNSTREAM SIGNALING EVENTS OF B CELL RECEPTOR
		REACTOME NEUTROPHIL DEGRANULATION
	D: sEV source: AF adult, NP adult, FAT adult	REACTOME TRANSLOCATION OF SLC2A4 GLUT4 TO THE PLASMA MEMBRANE
		REACTOME NEUTROPHIL DEGRANULATION
		REACTOME HEMOSTASIS
		WP VEGFA VEGFR2 SIGNALING
		REACTOME PLATELET ACTIVATION SIGNALING AND AGGREGATION
		KEGG REGULATION OF ACTIN CYTOSKELETON
		REACTOME MEMBRANE TRAFFICKING
		REACTOME VESICLE MEDIATED TRANSPORT
		REACTOME INFECTIOUS DISEASE
		REACTOME L1CAM INTERACTIONS
		REACTOME IMMUNE SYSTEM
		REACTOME INNATE IMMUNE SYSTEM
		PID A6B1 A6B4 INTEGRIN PATHWAY
		REACTOME RHO GTPASES ACTIVATE PKNS
		KEGG FOCAL ADHESION
		REACTOME SIGNALING BY RHO GTPASES MIRO GTPASES AND RHOBTB3
		REACTOME NERVOUS SYSTEM DEVELOPMENT
		REACTOME RHO GTPASE EFFECTORS
		PID CXCR4 PATHWAY
		WP EBOLA VIRUS INFECTION IN HOST
		PID PDGFRB PATHWAY
		PID ERBB1 DOWNSTREAM PATHWAY
		REACTOME RAB GERANYLGERANYLATION
		REACTOME ACTIVATION OF BAD AND TRANSLOCATION TO MITOCHONDRIA
		REACTOME SARS COV 2 TARGETS HOST INTRACELLULAR SIGNALLING AND REGULATORY PATHWAYS
		REACTOME CHK1 CHK2 CDS1 MEDIATED INACTIVATION OF CYCLIN B CDK1 COMPLEX
		WP REGULATION OF ACTIN CYTOSKELETON
		PID ER NONGENOMIC PATHWAY
		WP FOCAL ADHESION
		REACTOME SARS COV 1 TARGETS HOST INTRACELLULAR SIGNALLING AND REGULATORY PATHWAYS
		PID S1P S1P3 PATHWAY
		KEGG MEDICUS REFERENCE ITGA B TALIN VINCULIN SIGNALING PATHWAY
		REACTOME SARS COV 1 HOST INTERACTIONS
		REACTOME RESPONSE TO ELEVATED PLATELET CYTOSOLIC CA2
		PID INTEGRIN1 PATHWAY
		REACTOME VIRAL INFECTION PATHWAYS
		REACTOME LAMININ INTERACTIONS
		WP INTEGRIN MEDIATED CELL ADHESION
		REACTOME PROGRAMMED CELL DEATH
		REACTOME TRANSLOCATION OF SLC2A4 GLUT4 TO THE PLASMA MEMBRANE
	Shared by all sEV sources	REACTOME NEUTROPHIL DEGRANULATION
		REACTOME INNATE IMMUNE SYSTEM
		REACTOME IMMUNE SYSTEM
		REACTOME PLATELET ACTIVATION SIGNALING AND AGGREGATION
		REACTOME NERVOUS SYSTEM DEVELOPMENT
		KEGG REGULATION OF ACTIN CYTOSKELETON
		WP VEGFA VEGFR2 SIGNALING
		KEGG FOCAL ADHESION
		WP FOCAL ADHESION
	Exclusively associated with Group B	KEGG MEDICUS VARIANT SCRAPIE CONFORMATION PRPSC TO 26S PROTEASOME MEDIATED PROTEIN DEGRADATION
		KEGG MEDICUS VARIANT MUTATION CAUSED ABERRANT ABETA TO 26S PROTEASOME MEDIATED PROTEIN DEGRADATION
		KEGG MEDICUS VARIANT MUTATION CAUSED ABERRANT HTT TO 26S PROTEASOME MEDIATED PROTEIN DEGRADATION
		KEGG MEDICUS VARIANT MUTATION CAUSED ABERRANT SNCA TO 26S PROTEASOME MEDIATED PROTEIN DEGRADATION
		BIOCARTA PROTEASOME PATHWAY
		REACTOME SOMITOGENESIS
		REACTOME METABOLISM OF POLYAMINES
		REACTOME EPH EPHRIN SIGNALING
		REACTOME G1 S DNA DAMAGE CHECKPOINTS
		REACTOME SIGNALING BY NOTCH4
