# Supplementary material for: Proteomic profiling of small extracellular vesicles from bovine nucleus pulposus cells
Source: PLoS One. 2025 May 29;20(5):e0324179. doi: 10.1371/journal.pone.0324179 (PMC12121814; doi:10.1371/journal.pone.0324179)
Supplement: S12 Table — FBS: Fetal bovine serum; NP: Nucleus pulposus. (XLSX) [file pone.0324179.s020.xlsx]

## Sheet: Sheet1
	S12 Table. ToppFun pathway analysis for FBS proteins and all NP sEV proteins after FBS protein removal. FBS: Fetal bovine serum; NP: Nucleus pulposus.
	FBS serum proteins								All NP sEV proteins with FBS serum proteins removed
	FBS Protein ID	ToppFun - Top 200 pathway affiliations							All NP protein ID adjusted	ToppFun - Top 200 pathway affiliations of all NP proteins corrected for serum proteins from FBS
		ID	Name	pValue	FDR B&H	FDR B&Y	Bonferroni	Genes from Input		ID	Name	pValue	FDR B&H	FDR B&Y	Bonferroni	Genes from Input
	A1BG	M27620	REACTOME NEUTROPHIL DEGRANULATION	3.43e-35	1.23e-31	1.08e-30	1.23e-31	80	ACP1	MM14661	REACTOME INNATE IMMUNE SYSTEM	3.64e-19	9.01e-16	7.56e-15	9.01e-16	67
	A2ML1	MM15330	REACTOME NEUTROPHIL DEGRANULATION	1.37e-31	2.47e-28	2.17e-27	4.95e-28	79	ADH5	M1036	REACTOME INNATE IMMUNE SYSTEM	5.82e-18	7.19e-15	6.04e-14	1.44e-14	69
	ABCC11	M1036	REACTOME INNATE IMMUNE SYSTEM	6.38e-27	7.66e-24	6.72e-23	2.3e-23	110	AKR1A1	M8395	REACTOME HEMOSTASIS	3.9e-16	3.22e-13	2.7e-12	9.65e-13	50
	ABHD14B	MM14661	REACTOME INNATE IMMUNE SYSTEM	1.64e-26	1.47e-23	1.29e-22	5.89e-23	103	ALDOC	M16894	KEGG COMPLEMENT AND COAGULATION CASCADES	8.6e-16	5.32e-13	4.46e-12	2.13e-12	18
	ACAA2	MM14662	REACTOME IMMUNE SYSTEM	2.54e-20	1.83e-17	1.6e-16	9.15e-17	127	APPL2	M29853	REACTOME NERVOUS SYSTEM DEVELOPMENT	1.08e-14	5.34e-12	4.48e-11	2.67e-11	44
	ACLY	M1077	REACTOME PLATELET ACTIVATION SIGNALING AND AGGREGATION	9.54e-11	5.72e-08	5.02e-07	3.43e-07	32	ARPC5L	MM14572	REACTOME EXTRACELLULAR MATRIX ORGANIZATION	2.52e-14	1.04e-11	8.72e-11	6.23e-11	29
	ACOT11	M11480	REACTOME MEMBRANE TRAFFICKING	1.62e-10	8.34e-08	7.31e-07	5.83e-07	53	ATP6V0E2	M610	REACTOME EXTRACELLULAR MATRIX ORGANIZATION	3.9e-14	1.26e-11	1.05e-10	9.65e-11	31
	ACOT8	M724	REACTOME RESPONSE TO ELEVATED PLATELET CYTOSOLIC CA2	2.51e-10	1.13e-07	9.92e-07	9.05e-07	22	ATP6V1B2	M39729	WP VEGFA VEGFR2 SIGNALING	4.06e-14	1.26e-11	1.05e-10	1e-10	37
	ACP2	M27507	REACTOME VESICLE MEDIATED TRANSPORT	4.24e-10	1.7e-07	1.49e-06	1.53e-06	57	CDC42BPB	MM14662	REACTOME IMMUNE SYSTEM	1.29e-13	3.54e-11	2.97e-10	3.19e-10	79
	ACSL4	M18306	KEGG REGULATION OF ACTIN CYTOSKELETON	1.38e-09	4.97e-07	4.36e-06	4.97e-06	27	CDK5	M27620	REACTOME NEUTROPHIL DEGRANULATION	2.03e-13	5.01e-11	4.2e-10	5.01e-10	38
	ACTBL2	M11266	KEGG LYSOSOME	1.93e-09	6.31e-07	5.53e-06	6.94e-06	20	CHMP6	M39649	WP COMPLEMENT AND COAGULATION CASCADES	2.64e-13	5.69e-11	4.78e-10	6.52e-10	15
	ACTN1	M8395	REACTOME HEMOSTASIS	6.57e-09	1.97e-06	1.73e-05	2.37e-05	52	CHP1	M1077	REACTOME PLATELET ACTIVATION SIGNALING AND AGGREGATION	2.84e-13	5.69e-11	4.78e-10	7.03e-10	28
	ADCY1	MM15232	REACTOME VESICLE MEDIATED TRANSPORT	1.32e-08	3.67e-06	3.21e-05	4.77e-05	50	CRELD1	MM14472	REACTOME HEMOSTASIS	2.99e-13	5.69e-11	4.78e-10	7.4e-10	41
	ADGRV1	MM15454	REACTOME PLATELET ACTIVATION SIGNALING AND AGGREGATION	2.06e-08	5.31e-06	4.66e-05	7.43e-05	28	DCTN2	MM15454	REACTOME PLATELET ACTIVATION SIGNALING AND AGGREGATION	1.28e-12	2.26e-10	1.9e-09	3.17e-09	27
	ADIRF	MM14786	REACTOME MEMBRANE TRAFFICKING	2.48e-08	5.96e-06	5.23e-05	8.94e-05	46	GALK1	M18	PID INTEGRIN1 PATHWAY	2.07e-12	3.41e-10	2.86e-09	5.11e-09	15
	AHA1	M232	PID ECADHERIN STABILIZATION PATHWAY	4.94e-08	1.05e-05	9.21e-05	0.000178	11	GANAB	M27507	REACTOME VESICLE MEDIATED TRANSPORT	6e-12	9.28e-10	7.79e-09	1.49e-08	45
	AHCTF1	MM14472	REACTOME HEMOSTASIS	4.96e-08	1.05e-05	9.21e-05	0.000179	44	GET3	MM15330	REACTOME NEUTROPHIL DEGRANULATION	1.34e-11	1.85e-09	1.55e-08	3.32e-08	37
	AHCY	M41838	REACTOME SIGNALING BY RHO GTPASES MIRO GTPASES AND RHOBTB3	1.22e-07	2.43e-05	0.000213	0.000438	51	GLB1L3	M11480	REACTOME MEMBRANE TRAFFICKING	1.35e-11	1.85e-09	1.55e-08	3.33e-08	41
	AHNAK	M7253	KEGG FOCAL ADHESION	1.32e-07	2.49e-05	0.000219	0.000474	23	GLG1	M27201	REACTOME EPH EPHRIN SIGNALING	2.92e-11	3.8e-09	3.19e-08	7.21e-08	16
	AKR1B1	M27623	REACTOME SIGNALING BY MODERATE KINASE ACTIVITY BRAF MUTANTS	1.41e-07	2.54e-05	0.000223	0.000508	11	GRHPR	M917	BIOCARTA COMP PATHWAY	5.65e-11	6.76e-09	5.68e-08	1.4e-07	9
	ALAD	M39729	WP VEGFA VEGFR2 SIGNALING	2.07e-07	3.4e-05	0.000298	0.000746	36	HSPA12A	M47725	KEGG MEDICUS PATHOGEN ESCHERICHIA ESPT TO RAC SIGNALING PATHWAY	5.74e-11	6.76e-09	5.68e-08	1.42e-07	8
	ALB	MM15455	REACTOME RESPONSE TO ELEVATED PLATELET CYTOSOLIC CA2	2.08e-07	3.4e-05	0.000298	0.000747	18	LAP3	M39502	WP COMPLEMENT ACTIVATION	1.62e-10	1.82e-08	1.53e-07	4e-07	9
	ALCAM	MM15690	REACTOME SIGNALING BY RHO GTPASES MIRO GTPASES AND RHOBTB3	2.17e-07	3.4e-05	0.000298	0.000783	47	MAN2B2	M164	PID ERBB1 DOWNSTREAM PATHWAY	2.3e-10	2.38e-08	1.99e-07	5.69e-07	16
	ALDH3B1	MM15548	REACTOME CELLULAR RESPONSES TO STIMULI	2.83e-07	4.02e-05	0.000353	0.00102	38	N4BP2L2	M631	REACTOME COLLAGEN FORMATION	2.31e-10	2.38e-08	1.99e-07	5.7e-07	15
	ALDOA	M142	PID AJDISS 2PATHWAY	2.88e-07	4.02e-05	0.000353	0.00104	11	NONO	MM14573	REACTOME COLLAGEN FORMATION	3.33e-10	3.3e-08	2.77e-07	8.25e-07	14
	ALK	M47723	KEGG MEDICUS REFERENCE ITGA B TALIN VINCULIN SIGNALING PATHWAY	2.9e-07	4.02e-05	0.000353	0.00105	9	NPEPPS	MM14911	REACTOME EPH EPHRIN SIGNALING	3.51e-10	3.34e-08	2.8e-07	8.68e-07	13
	ALPL	MM15272	REACTOME MAP2K AND MAPK ACTIVATION	3.24e-07	4.32e-05	0.000379	0.00117	10	OLA1	M39581	WP COMPLEMENT SYSTEM	4.36e-10	3.9e-08	3.27e-07	1.08e-06	15
	AMBP	M872	REACTOME L1CAM INTERACTIONS	3.66e-07	4.7e-05	0.000412	0.00132	17	OXSR1	MM15944	WP COMPLEMENT ACTIVATION CLASSICAL PATHWAY	4.42e-10	3.9e-08	3.27e-07	1.09e-06	8
	AMN	M27436	REACTOME PROGRAMMED CELL DEATH	3.82e-07	4.74e-05	0.000415	0.00137	23	P3H1	MM15676	REACTOME NERVOUS SYSTEM DEVELOPMENT	4.57e-10	3.9e-08	3.27e-07	1.13e-06	24
	ANKFY1	M39520	WP REGULATION OF ACTIN CYTOSKELETON	3.96e-07	4.75e-05	0.000417	0.00143	19	PDCD6	M27548	REACTOME INFECTIOUS DISEASE	5.43e-10	4.48e-08	3.76e-07	1.34e-06	51
	ANO6	M27557	REACTOME MAP2K AND MAPK ACTIVATION	4.19e-07	4.87e-05	0.000427	0.00151	10	PFN2	MM15022	REACTOME EPHB MEDIATED FORWARD SIGNALING	1.7e-09	1.28e-07	1.07e-06	4.19e-06	10
	ANPEP	M1519	KEGG ENDOCYTOSIS	4.35e-07	4.9e-05	0.000429	0.00157	21	PLOD1	M47729	KEGG MEDICUS PATHOGEN ESCHERICHIA MAP TO CDC42 SIGNALING PATHWAY	1.7e-09	1.28e-07	1.07e-06	4.21e-06	7
	ANXA11	MM15834	WP REGULATION OF ACTIN CYTOSKELETON	4.88e-07	5.16e-05	0.000452	0.00176	19	PLOD3	M4732	BIOCARTA LECTIN PATHWAY	1.7e-09	1.28e-07	1.07e-06	4.21e-06	7
	ANXA2	M41836	REACTOME CELLULAR RESPONSE TO CHEMICAL STRESS	4.91e-07	5.16e-05	0.000452	0.00177	23	PRXL2B	M47736	KEGG MEDICUS PATHOGEN SALMONELLA SOPE TO RAC SIGNALING PATHWAY	2.17e-09	1.58e-07	1.33e-06	5.37e-06	8
	ANXA3	M27548	REACTOME INFECTIOUS DISEASE	5.02e-07	5.16e-05	0.000452	0.00181	63	PSMB3	M27285	REACTOME REGULATION OF INSULIN LIKE GROWTH FACTOR IGF TRANSPORT AND UPTAKE BY INSULIN LIKE GROWTH FACTOR BINDING PROTEINS IGFBPS	2.85e-09	2.02e-07	1.69e-06	7.05e-06	16
	ANXA4	MM14949	REACTOME HSP90 CHAPERONE CYCLE FOR STEROID HORMONE RECEPTORS SHR IN THE PRESENCE OF LIGAND	6.84e-07	6.84e-05	0.0006	0.00246	11	RAB22A	MM14637	REACTOME COLLAGEN BIOSYNTHESIS AND MODIFYING ENZYMES	4.48e-09	3.08e-07	2.58e-06	1.11e-05	12
	ANXA5	M22064	BIOCARTA EEA1 PATHWAY	7.05e-07	6.86e-05	0.000601	0.00254	5	RARS1	M5539	KEGG AXON GUIDANCE	5.12e-09	3.42e-07	2.87e-06	1.27e-05	16
	ANXA6	MM14563	REACTOME METABOLISM	8.17e-07	7.74e-05	0.000679	0.00294	95	SH3	M7146	BIOCARTA CLASSIC PATHWAY	6.18e-09	4.02e-07	3.37e-06	1.53e-05	7
	ANXA7	M29853	REACTOME NERVOUS SYSTEM DEVELOPMENT	9.63e-07	8.9e-05	0.00078	0.00347	42	SLC22A11	M26999	REACTOME COLLAGEN BIOSYNTHESIS AND MODIFYING ENZYMES	6.44e-09	4.06e-07	3.41e-06	1.59e-05	12
	AOX1	M27753	REACTOME CLATHRIN MEDIATED ENDOCYTOSIS	1.08e-06	9.73e-05	0.000853	0.00389	18	SPAG9	M27308	REACTOME EPHB MEDIATED FORWARD SIGNALING	6.57e-09	4.06e-07	3.41e-06	1.62e-05	10
	AP1M2	M18	PID INTEGRIN1 PATHWAY	1.2e-06	0.000105	0.000922	0.00431	12	STK24	M724	REACTOME RESPONSE TO ELEVATED PLATELET CYTOSOLIC CA2	7.18e-09	4.33e-07	3.63e-06	1.77e-05	16
	AP2M1	MM1434	BIOCARTA MCALPAIN PATHWAY	1.31e-06	0.000112	0.000985	0.00472	7	TKT	MM14786	REACTOME MEMBRANE TRAFFICKING	1.66e-08	9.62e-07	8.07e-06	4.1e-05	34
	APAF1	M48078	WP METABOLIC EPILEPTIC DISORDERS	1.48e-06	0.000124	0.00109	0.00534	14	TPP1	M198	PID SYNDECAN 1 PATHWAY	1.7e-08	9.62e-07	8.07e-06	4.19e-05	10
	APBA2	M27078	REACTOME RHO GTPASE CYCLE	1.63e-06	0.000133	0.00117	0.00587	35	VPS36	M47715	KEGG MEDICUS REFERENCE ARNO ARF ACTB G SIGNALING PATHWAY	1.71e-08	9.62e-07	8.07e-06	4.23e-05	8
	APOE	MM14921	REACTOME NUCLEAR ENVELOPE NE REASSEMBLY	1.67e-06	0.000134	0.00117	0.00601	12	ACO1	M42535	WP COMPLEMENT SYSTEM IN NEURONAL DEVELOPMENT AND PLASTICITY	2.1e-08	1.13e-06	9.47e-06	5.19e-05	14
	ARG1	M27251	REACTOME HSP90 CHAPERONE CYCLE FOR STEROID HORMONE RECEPTORS SHR IN THE PRESENCE OF LIGAND	1.8e-06	0.000141	0.00124	0.0065	11	ACTR1A	MM14571	REACTOME DEGRADATION OF THE EXTRACELLULAR MATRIX	2.1e-08	1.13e-06	9.47e-06	5.19e-05	14
	ARHGEF12	M39581	WP COMPLEMENT SYSTEM	1.93e-06	0.000148	0.0013	0.00696	14	ACTR2	MM15232	REACTOME VESICLE MEDIATED TRANSPORT	2.27e-08	1.19e-06	1e-05	5.61e-05	36
	ARL3	M39402	WP FOCAL ADHESION	2.08e-06	0.000156	0.00137	0.00749	21	ACTR3	M27103	REACTOME ASSEMBLY OF COLLAGEN FIBRILS AND OTHER MULTIMERIC STRUCTURES	2.59e-08	1.33e-06	1.11e-05	6.4e-05	11
	ARL8A	M27287	REACTOME TRANSPORT OF SMALL MOLECULES	2.13e-06	0.000156	0.00137	0.00767	48	AHCYL1	MM14796	REACTOME ASSEMBLY OF COLLAGEN FIBRILS AND OTHER MULTIMERIC STRUCTURES	2.63e-08	1.33e-06	1.11e-05	6.5e-05	10
	ARMC3	MM1390	BIOCARTA ECM PATHWAY	2.86e-06	0.000204	0.00179	0.0103	7	ALDH9A1	M39737	WP INHIBITION OF EXOSOME BIOGENESIS AND SECRETION BY MANUMYCIN A IN CRPC CELLS	2.9e-08	1.44e-06	1.2e-05	7.18e-05	7
	ARSF	M7098	KEGG ECM RECEPTOR INTERACTION	2.89e-06	0.000204	0.00179	0.0104	13	ANGPTL2	MM15455	REACTOME RESPONSE TO ELEVATED PLATELET CYTOSOLIC CA2	4.19e-08	2.03e-06	1.71e-05	0.000104	15
	ASAH1	M16441	REACTOME INTEGRIN CELL SURFACE INTERACTIONS	3.32e-06	0.00023	0.00201	0.0119	13	ANXA1	M194	BIOCARTA PROTEASOME PATHWAY	4.52e-08	2.15e-06	1.8e-05	0.000112	7
	ASAT	MM14867	REACTOME INTEGRIN CELL SURFACE INTERACTIONS	3.64e-06	0.000247	0.00217	0.0131	12	APRT	M47716	KEGG MEDICUS PATHOGEN SHIGELLA IPGD TO ARNO ARF ACTB G SIGNALING PATHWAY	6.34e-08	2.93e-06	2.46e-05	0.000157	8
	ASL	M39693	WP EBOLA VIRUS INFECTION IN HOST	4.32e-06	0.000283	0.00248	0.0156	16	ARF1	M62	PID EPHB FWD PATHWAY	6.51e-08	2.93e-06	2.46e-05	0.000161	9
	ATAD2	M186	PID PDGFRB PATHWAY	4.32e-06	0.000283	0.00248	0.0156	16	ARHGDIB	M47747	KEGG MEDICUS VARIANT MUTATION INACTIVATED VCP TO 26S PROTEASOME MEDIATED PROTEIN DEGRADATION	6.51e-08	2.93e-06	2.46e-05	0.000161	9
	ATIC	M1009	REACTOME ENDOSOMAL SORTING COMPLEX REQUIRED FOR TRANSPORT ESCRT	4.77e-06	0.000301	0.00264	0.0172	8	ARPC2	M47746	KEGG MEDICUS VARIANT MUTATION CAUSED ABERRANT SOD1 TO 26S PROTEASOME MEDIATED PROTEIN DEGRADATION	8.2e-08	3.62e-06	3.04e-05	0.000203	9
	ATP5F1A	MM15637	REACTOME ENDOSOMAL SORTING COMPLEX REQUIRED FOR TRANSPORT ESCRT	4.77e-06	0.000301	0.00264	0.0172	8	ARPC4	M47737	KEGG MEDICUS PATHOGEN SALMONELLA SOPB TO ARNO ARF ACTB G SIGNALING PATHWAY	8.5e-08	3.69e-06	3.1e-05	0.00021	8
	ATP5F1B	MM14855	REACTOME MHC CLASS II ANTIGEN PRESENTATION	5.12e-06	0.000318	0.00278	0.0184	15	ATP6AP1	M47722	KEGG MEDICUS PATHOGEN SHIGELLA IPAC TO ACTIN SIGNALING PATHWAY	8.67e-08	3.7e-06	3.1e-05	0.000214	6
	ATP6V0A1	MM15830	WP INTEGRIN MEDIATED CELL ADHESION	5.2e-06	0.000318	0.00278	0.0187	14	BASP1	MM14537	REACTOME DEVELOPMENTAL BIOLOGY	9.87e-08	4.14e-06	3.47e-05	0.000244	28
	ATP6V0A4	M27215	REACTOME NUCLEAR ENVELOPE NE REASSEMBLY	5.62e-06	0.000331	0.0029	0.0202	12	BGN	M48087	WP 17P13 3 YWHAE COPY NUMBER VARIATION	1.01e-07	4.15e-06	3.48e-05	0.000249	7
	ATP6V0C	M47719	KEGG MEDICUS REFERENCE ITGA B RHOGEF RHOA SIGNALING PATHWAY	5.69e-06	0.000331	0.0029	0.0205	7	CAP1	M16441	REACTOME INTEGRIN CELL SURFACE INTERACTIONS	1.03e-07	4.15e-06	3.48e-05	0.000255	12
	ATP6V0D2	M47536	KEGG MEDICUS REFERENCE ITGA B RHOGAP RHOA SIGNALING PATHWAY	5.69e-06	0.000331	0.0029	0.0205	7	CAPG	M39613	WP PATHOGENIC ESCHERICHIA COLI INFECTION	1.04e-07	4.15e-06	3.48e-05	0.000257	10
	ATP6V1A	M27771	REACTOME RAB GERANYLGERANYLATION	6.92e-06	0.00039	0.00342	0.0249	11	CAPN1	M587	REACTOME DEGRADATION OF THE EXTRACELLULAR MATRIX	1.14e-07	4.46e-06	3.74e-05	0.000281	15
	ATP6V1H	MM15511	REACTOME RAB GERANYLGERANYLATION	6.92e-06	0.00039	0.00342	0.0249	11	CAPN2	M2333	KEGG PATHOGENIC ESCHERICHIA COLI INFECTION	1.25e-07	4.81e-06	4.04e-05	0.000308	10
	ATRN	MM15595	REACTOME RHO GTPASE CYCLE	7.07e-06	0.000392	0.00343	0.0255	33	CC2D1A	M39480	WP BLOOD CLOTTING CASCADE	1.45e-07	5.53e-06	4.64e-05	0.000359	7
	B4GALT1	M164	PID ERBB1 DOWNSTREAM PATHWAY	7.35e-06	0.000401	0.00351	0.0265	14	CCT2	M47728	KEGG MEDICUS PATHOGEN ESCHERICHIA EAE TIR TCCP TO ACTIN SIGNALING PATHWAY	1.49e-07	5.59e-06	4.69e-05	0.000369	6
	BAIAP2	M27299	REACTOME FOLDING OF ACTIN BY CCT TRIC	7.8e-06	0.000413	0.00362	0.0281	5	CCT6A	M26954	REACTOME TRANSLOCATION OF SLC2A4 GLUT4 TO THE PLASMA MEMBRANE	1.54e-07	5.59e-06	4.69e-05	0.000382	11
	BAIAP2L1	MM15004	REACTOME ASSOCIATION OF TRIC CCT WITH TARGET PROTEINS DURING BIOSYNTHESIS	7.8e-06	0.000413	0.00362	0.0281	5	CDC42	M27006	REACTOME TERMINAL PATHWAY OF COMPLEMENT	1.56e-07	5.59e-06	4.69e-05	0.000386	5
	BBOX1	MM1426	BIOCARTA INTEGRIN PATHWAY	7.92e-06	0.000414	0.00363	0.0285	8	CLIC1	MM14656	REACTOME TERMINAL PATHWAY OF COMPLEMENT	1.56e-07	5.59e-06	4.69e-05	0.000386	5
	BEND7	M3342	BIOCARTA INTEGRIN PATHWAY	1.01e-05	0.000511	0.00448	0.0363	8	CLIC4	M518	REACTOME ANTIGEN PROCESSING CROSS PRESENTATION	1.65e-07	5.84e-06	4.9e-05	0.000408	13
	BLVRA	M27942	REACTOME LATE ENDOSOMAL MICROAUTOPHAGY	1.01e-05	0.000511	0.00448	0.0363	8	CNDP2	MM15285	REACTOME MAPK6 MAPK4 SIGNALING	1.79e-07	6.22e-06	5.22e-05	0.000442	11
	BLVRB	MM14968	REACTOME L1CAM INTERACTIONS	1.09e-05	0.000538	0.00472	0.0391	11	COL15A1	MM15913	WP FOCAL ADHESION	1.81e-07	6.23e-06	5.22e-05	0.000448	17
	BROX	M99	PID TXA2PATHWAY	1.11e-05	0.000538	0.00472	0.0398	10	CRYAB	MM15265	REACTOME RHO GTPASES ACTIVATE WASPS AND WAVES	1.92e-07	6.49e-06	5.45e-05	0.000474	8
	C16orf89	MM15638	REACTOME IRON UPTAKE AND TRANSPORT	1.11e-05	0.000538	0.00472	0.0398	10	CSE1L	MM15936	WP BLOOD CLOTTING CASCADE	2.05e-07	6.8e-06	5.7e-05	0.000508	7
	C17orf80	M127	PID ERBB1 RECEPTOR PROXIMAL PATHWAY	1.27e-05	0.000609	0.00534	0.0457	8	CYSTM1	M160	PID AVB3 INTEGRIN PATHWAY	2.06e-07	6.8e-06	5.7e-05	0.00051	11
	C19orf18	M45021	REACTOME KEAP1 NFE2L2 PATHWAY	1.29e-05	0.000611	0.00536	0.0465	15	DDAH2	M18306	KEGG REGULATION OF ACTIN CYTOSKELETON	2.37e-07	7.7e-06	6.46e-05	0.000585	18
	C5	M45026	REACTOME NUCLEAR EVENTS MEDIATED BY NFE2L2	1.31e-05	0.000613	0.00537	0.0472	13	DSTN	M186	PID PDGFRB PATHWAY	2.58e-07	8.29e-06	6.96e-05	0.000638	14
	C9	M9648	REACTOME FORMATION OF TUBULIN FOLDING INTERMEDIATES BY CCT TRIC	1.4e-05	0.00064	0.00561	0.0505	7	EHBP1	M27572	REACTOME MAPK6 MAPK4 SIGNALING	2.83e-07	8.98e-06	7.54e-05	0.000701	12
	CAB39L	M239	PID A6B1 A6B4 INTEGRIN PATHWAY	1.41e-05	0.00064	0.00561	0.0507	9	G6PD	M47880	KEGG MEDICUS REFERENCE REGULATION OF COMPLEMENT CASCADE MAC INHIBITION	3.45e-07	1.08e-05	9.06e-05	0.000853	5
	CAMK4	M705	REACTOME MHC CLASS II ANTIGEN PRESENTATION	1.42e-05	0.00064	0.00561	0.0512	15	GAPDH	MM14653	REACTOME COMPLEMENT CASCADE	3.59e-07	1.11e-05	9.31e-05	0.000887	12
	CAMP	MM15499	REACTOME CLATHRIN MEDIATED ENDOCYTOSIS	1.5e-05	0.000662	0.00581	0.0539	16	GLIPR2	M27549	REACTOME RHO GTPASES ACTIVATE WASPS AND WAVES	3.97e-07	1.15e-05	9.68e-05	0.000981	8
	CAND1	M27827	REACTOME CELLULAR RESPONSES TO STIMULI	1.51e-05	0.000662	0.00581	0.0543	50	GNA11	M47757	KEGG MEDICUS VARIANT SCRAPIE CONFORMATION PRPSC TO 26S PROTEASOME MEDIATED PROTEIN DEGRADATION	3.97e-07	1.15e-05	9.68e-05	0.000981	8
	CAPN5	M962	REACTOME IRON UPTAKE AND TRANSPORT	1.53e-05	0.000663	0.00581	0.0551	10	GNAI1	M47712	KEGG MEDICUS VARIANT MUTATION CAUSED ABERRANT ABETA TO 26S PROTEASOME MEDIATED PROTEIN DEGRADATION	3.97e-07	1.15e-05	9.68e-05	0.000981	8
	CAPN7	MM1577	BIOCARTA EEA1 PATHWAY	1.57e-05	0.000671	0.00589	0.0564	4	GNAI2	M47713	KEGG MEDICUS VARIANT MUTATION CAUSED ABERRANT HTT TO 26S PROTEASOME MEDIATED PROTEIN DEGRADATION	3.97e-07	1.15e-05	9.68e-05	0.000981	8
	CAPZA2	M39006	REACTOME SARS COV 1 INFECTION	1.64e-05	0.000685	0.00601	0.0589	16	GNAI3	M47701	KEGG MEDICUS VARIANT MUTATION CAUSED ABERRANT SNCA TO 26S PROTEASOME MEDIATED PROTEIN DEGRADATION	3.97e-07	1.15e-05	9.68e-05	0.000981	8
	CAPZB	MM15676	REACTOME NERVOUS SYSTEM DEVELOPMENT	1.64e-05	0.000685	0.00601	0.0589	23	H2AB2	M26953	REACTOME COLLAGEN DEGRADATION	4.61e-07	1.32e-05	0.000111	0.00114	10
	CCDC105	MM15041	REACTOME PCP CE PATHWAY	1.83e-05	0.000745	0.00653	0.0659	12	H2BC18	MM15538	REACTOME COLLAGEN CHAIN TRIMERIZATION	4.97e-07	1.41e-05	0.000119	0.00123	8
	CCDC180	M760	REACTOME INTEGRIN SIGNALING	1.84e-05	0.000745	0.00653	0.0663	7	H4C4	M509	REACTOME DEVELOPMENTAL BIOLOGY	5.25e-07	1.47e-05	0.000124	0.0013	51
	CCT3	MM15674	REACTOME SEALING OF THE NUCLEAR ENVELOPE NE BY ESCRT III	1.84e-05	0.000745	0.00653	0.0663	7	HSPB1	MM1369	BIOCARTA COMP PATHWAY	5.85e-07	1.6e-05	0.000134	0.00145	6
	CCT5	M539	REACTOME TRANS GOLGI NETWORK VESICLE BUDDING	1.91e-05	0.000754	0.00661	0.0686	11	HSPD1	M47727	KEGG MEDICUS PATHOGEN ESCHERICHIA EAE TIR TO ACTIN SIGNALING PATHWAY	5.85e-07	1.6e-05	0.000134	0.00145	6
	CCT8	M39403	WP PRIMARY FOCAL SEGMENTAL GLOMERULOSCLEROSIS FSGS	1.91e-05	0.000754	0.00661	0.0686	11	JADE2	M27311	REACTOME EPH EPHRIN MEDIATED REPULSION OF CELLS	5.99e-07	1.6e-05	0.000134	0.00148	9
	CCTB	M6355	BIOCARTA ECM PATHWAY	2.15e-05	0.000817	0.00716	0.0776	6	LDHA	MM14566	REACTOME COLLAGEN DEGRADATION	5.99e-07	1.6e-05	0.000134	0.00148	9
	CCTZ	M39388	WP GLUTATHIONE METABOLISM	2.15e-05	0.000817	0.00716	0.0776	6	LMAN2	M594	REACTOME SIGNALING BY NOTCH4	6e-07	1.6e-05	0.000134	0.00148	11
	CDC42BPA	M8719	BIOCARTA MCALPAIN PATHWAY	2.15e-05	0.000817	0.00716	0.0776	6	M6PR	M47700	KEGG MEDICUS REFERENCE 26S PROTEASOME MEDIATED PROTEIN DEGRADATION	7.66e-07	2e-05	0.000168	0.00189	8
	CDHR2	M15303	REACTOME APOPTOSIS	2.16e-05	0.000817	0.00716	0.0776	18	MAN1A1	M7098	KEGG ECM RECEPTOR INTERACTION	7.69e-07	2e-05	0.000168	0.0019	11
	CDK1	MM15906	WP PRIMARY FOCAL SEGMENTAL GLOMERULOSCLEROSIS FSGS	2.18e-05	0.000817	0.00717	0.0785	11	MARCKS	MM14982	REACTOME REGULATION OF INSULIN LIKE GROWTH FACTOR IGF TRANSPORT AND UPTAKE BY INSULIN LIKE GROWTH FACTOR BINDING PROTEINS IGFBPS	7.82e-07	2.02e-05	0.000169	0.00193	13
	CDK5RAP2	MM14958	REACTOME INTEGRIN SIGNALING	2.39e-05	0.000869	0.00762	0.086	7	MVP	MM15145	REACTOME MITOTIC G2 G2 M PHASES	8.23e-07	2.08e-05	0.000175	0.00204	16
	CEACAM5	M26982	REACTOME BUDDING AND MATURATION OF HIV VIRION	2.39e-05	0.000869	0.00762	0.086	7	NAPA	M27539	REACTOME REGULATION OF RAS BY GAPS	8.25e-07	2.08e-05	0.000175	0.00204	10
	CEP250	M39572	WP NANOPARTICLE MEDIATED ACTIVATION OF RECEPTOR SIGNALING	2.39e-05	0.000869	0.00762	0.086	7	NARS1	M26982	REACTOME BUDDING AND MATURATION OF HIV VIRION	9.11e-07	2.28e-05	0.000191	0.00225	7
	CETP	M27656	REACTOME COOPERATION OF PDCL PHLP1 AND TRIC CCT IN G PROTEIN BETA FOLDING	2.42e-05	0.000871	0.00764	0.0871	8	NIBAN2	M47748	KEGG MEDICUS VARIANT MUTATION INACTIVATED UBQLN2 TO 26S PROTEASOME MEDIATED PROTEIN DEGRADATION	9.41e-07	2.33e-05	0.000195	0.00233	8
	CFAP20	M39577	WP INTEGRIN MEDIATED CELL ADHESION	2.54e-05	0.000907	0.00795	0.0916	13	NT5E	M27931	REACTOME NEGATIVE REGULATION OF NOTCH4 SIGNALING	9.93e-07	2.43e-05	0.000204	0.00246	9
	CFH	MM15003	REACTOME CHAPERONIN MEDIATED PROTEIN FOLDING	2.96e-05	0.00103	0.009	0.107	8	NUTF2	M27436	REACTOME PROGRAMMED CELL DEATH	1.01e-06	2.44e-05	0.000205	0.00249	17
	CFI	MM15587	REACTOME SIGNALING BY RECEPTOR TYROSINE KINASES	2.96e-05	0.00103	0.009	0.107	30	OTUB1	M27778	REACTOME MET PROMOTES CELL MOTILITY	1.15e-06	2.75e-05	0.000231	0.00284	8
	CHMP1A	M27440	REACTOME SIGNALING BY HEDGEHOG	2.98e-05	0.00103	0.009	0.107	16	PACSIN2	MM15137	REACTOME AUF1 HNRNP D0 BINDS AND DESTABILIZES MRNA	1.17e-06	2.75e-05	0.000231	0.00289	9
	CHMP2A	MM1476	BIOCARTA RHO PATHWAY	2.99e-05	0.00103	0.009	0.108	6	PDCD6IP	M998	REACTOME AUF1 HNRNP D0 BINDS AND DESTABILIZES MRNA	1.17e-06	2.75e-05	0.000231	0.00289	9
	CHMP2B	M48033	REACTOME VIRAL INFECTION PATHWAYS	3.02e-05	0.00103	0.009	0.109	49	PEDF	M169	PID INTEGRIN2 PATHWAY	1.18e-06	2.76e-05	0.000231	0.00292	7
	CHMP3	MM15913	WP FOCAL ADHESION	3.88e-05	0.00129	0.0113	0.14	18	PFKL	MM1430	BIOCARTA LECTIN PATHWAY	1.23e-06	2.83e-05	0.000238	0.00303	5
	CHMP4B	M27216	REACTOME LAMININ INTERACTIONS	3.88e-05	0.00129	0.0113	0.14	7	PGM1	MM14867	REACTOME INTEGRIN CELL SURFACE INTERACTIONS	1.62e-06	3.7e-05	0.00031	0.004	10
	CKAP4	M1001	BIOCARTA RHO PATHWAY	4.08e-05	0.00135	0.0118	0.147	6	PHGDH	MM15637	REACTOME ENDOSOMAL SORTING COMPLEX REQUIRED FOR TRANSPORT ESCRT	1.92e-06	4.33e-05	0.000363	0.00476	7
	CLIC6	M27322	REACTOME PCP CE PATHWAY	4.11e-05	0.00135	0.0118	0.148	12	PLS2	M1009	REACTOME ENDOSOMAL SORTING COMPLEX REQUIRED FOR TRANSPORT ESCRT	1.92e-06	4.33e-05	0.000363	0.00476	7
	CLTC	MM15182	REACTOME SIGNALING BY HEDGEHOG	4.22e-05	0.00137	0.012	0.152	15	PPIB	M27812	REACTOME COLLAGEN CHAIN TRIMERIZATION	2.03e-06	4.51e-05	0.000379	0.00501	8
	CNKSR2	M38994	REACTOME SIGNALING BY BRAF AND RAF1 FUSIONS	4.28e-05	0.00138	0.0121	0.154	10	PPIL1	MM1368	BIOCARTA CLASSIC PATHWAY	2.07e-06	4.52e-05	0.000379	0.00511	5
	CNTLN	M27870	REACTOME SIGNALING BY RECEPTOR TYROSINE KINASES	4.41e-05	0.00141	0.0123	0.159	35	PRDX6	M39408	WP RALA DOWNSTREAM REGULATED GENES	2.07e-06	4.52e-05	0.000379	0.00511	5
	COASY	MM14988	REACTOME BETA CATENIN INDEPENDENT WNT SIGNALING	4.54e-05	0.00143	0.0126	0.163	14	PSMA1	M7253	KEGG FOCAL ADHESION	2.17e-06	4.7e-05	0.000394	0.00536	16
	COBLL1	M991	REACTOME TRANSFERRIN ENDOCYTOSIS AND RECYCLING	4.87e-05	0.00151	0.0133	0.176	7	PSMA5	M864	REACTOME MITOTIC G2 G2 M PHASES	2.31e-06	4.97e-05	0.000417	0.00572	16
	COL6A1	MM15639	REACTOME TRANSFERRIN ENDOCYTOSIS AND RECYCLING	4.87e-05	0.00151	0.0133	0.176	7	PSMB5	MM14526	REACTOME ANTIGEN PROCESSING CROSS PRESENTATION	2.36e-06	5.02e-05	0.000421	0.00583	10
	COL6A3	M39740	WP METABOLIC REPROGRAMMING IN COLON CANCER	5.21e-05	0.0016	0.0141	0.188	8	PSMC6	M47721	KEGG MEDICUS REFERENCE EGF EGFR ACTIN SIGNALING PATHWAY	2.4e-06	5.07e-05	0.000426	0.00593	6
	COTL1	M27080	REACTOME RHO GTPASE EFFECTORS	5.55e-05	0.00169	0.0149	0.2	25	RAB13	MM15517	REACTOME MET PROMOTES CELL MOTILITY	2.42e-06	5.07e-05	0.000426	0.00599	7
	CP	M29848	REACTOME SEALING OF THE NUCLEAR ENVELOPE NE BY ESCRT III	6.07e-05	0.00182	0.016	0.218	7	RAB14	M48033	REACTOME VIRAL INFECTION PATHWAYS	2.5e-06	5.2e-05	0.000436	0.00619	37
	CPNE3	M165	PID SYNDECAN 4 PATHWAY	6.07e-05	0.00182	0.016	0.218	7	RAB35	M19752	REACTOME COMPLEMENT CASCADE	2.85e-06	5.84e-05	0.00049	0.00705	12
	CPVL	M42521	REACTOME SIGNALING BY ALK IN CANCER	6.27e-05	0.00187	0.0164	0.226	9	RAB5B	M27563	REACTOME DEFECTIVE CFTR CAUSES CYSTIC FIBROSIS	2.87e-06	5.84e-05	0.00049	0.0071	9
	CREB5	M27626	REACTOME ONCOGENIC MAPK SIGNALING	6.6e-05	0.00195	0.0171	0.238	11	RAB5C	M10680	KEGG PROTEASOME	2.88e-06	5.84e-05	0.00049	0.00713	8
	CREBBP	M12469	REACTOME HIV INFECTION	6.67e-05	0.00195	0.0171	0.24	20	RAB8A	M17879	REACTOME COMMON PATHWAY OF FIBRIN CLOT FORMATION	3.24e-06	6.38e-05	0.000535	0.00802	6
	CRNN	M237	PID VEGFR1 2 PATHWAY	7.24e-05	0.00209	0.0183	0.261	10	RALA	MM14558	REACTOME COMMON PATHWAY OF FIBRIN CLOT FORMATION	3.24e-06	6.38e-05	0.000535	0.00802	6
	CROCC	M1877	REACTOME GOLGI ASSOCIATED VESICLE BIOGENESIS	7.26e-05	0.00209	0.0183	0.262	9	RAP1B	M11521	KEGG GLYCOLYSIS GLUCONEOGENESIS	3.3e-06	6.38e-05	0.000535	0.00816	9
	CSK	M240	PID SYNDECAN 2 PATHWAY	7.49e-05	0.00212	0.0186	0.27	7	RAP2B	MM15181	REACTOME HEDGEHOG LIGAND BIOGENESIS	3.3e-06	6.38e-05	0.000535	0.00816	9
	CSRP1	M27297	REACTOME COOPERATION OF PREFOLDIN AND TRIC CCT IN ACTIN AND TUBULIN FOLDING	7.49e-05	0.00212	0.0186	0.27	7	RAPGEFL1	MM1395	BIOCARTA EXTRINSIC PATHWAY	3.3e-06	6.38e-05	0.000535	0.00817	5
	CSTB	M27471	REACTOME HEDGEHOG OFF STATE	7.55e-05	0.00213	0.0186	0.272	13	RDX	M4470	BIOCARTA EXTRINSIC PATHWAY	3.3e-06	6.38e-05	0.000535	0.00817	5
	CTNS	M1262	REACTOME GRB2 SOS PROVIDES LINKAGE TO MAPK SIGNALING FOR INTEGRINS	8.12e-05	0.00223	0.0196	0.292	5	RENBP	M27743	REACTOME THE ROLE OF GTSE1 IN G2 M PROGRESSION AFTER G2 CHECKPOINT	3.38e-06	6.42e-05	0.000539	0.00835	10
	CTSA	M27060	REACTOME HEME DEGRADATION	8.12e-05	0.00223	0.0196	0.292	5	RPS11	M27643	REACTOME SIGNALING BY MET	3.38e-06	6.42e-05	0.000539	0.00835	10
	CTSC	MM14959	REACTOME GRB2 SOS PROVIDES LINKAGE TO MAPK SIGNALING FOR INTEGRINS	8.12e-05	0.00223	0.0196	0.292	5	RPS18	M12469	REACTOME HIV INFECTION	3.5e-06	6.6e-05	0.000554	0.00865	17
	CUBN	M39812	WP PROXIMAL TUBULE TRANSPORT	8.38e-05	0.00229	0.02	0.302	9	S100A10	MM14528	REACTOME CROSS PRESENTATION OF SOLUBLE EXOGENOUS ANTIGENS ENDOSOMES	4.03e-06	7.54e-05	0.000633	0.00996	8
	CUL3	MM14898	REACTOME MITOTIC METAPHASE AND ANAPHASE	8.47e-05	0.00229	0.0201	0.305	20	S100A16	M595	REACTOME DOWNSTREAM SIGNALING EVENTS OF B CELL RECEPTOR BCR	4.25e-06	7.9e-05	0.000663	0.0105	10
	CUL4B	M39474	WP GLYCOLYSIS AND GLUCONEOGENESIS	8.74e-05	0.00235	0.0206	0.315	8	S100A4	M13036	KEGG PRION DISEASES	4.6e-06	8.48e-05	0.000712	0.0114	7
	CUTL2	MM15688	REACTOME CELLULAR RESPONSE TO CHEMICAL STRESS	8.82e-05	0.00235	0.0206	0.317	16	SDCBP	M27439	REACTOME HEDGEHOG LIGAND BIOGENESIS	4.94e-06	9.05e-05	0.000759	0.0122	9
	CYBRD1	M27185	REACTOME MITOTIC METAPHASE AND ANAPHASE	8.98e-05	0.00238	0.0208	0.323	20	ST13	M47872	KEGG MEDICUS REFERENCE COMMON PATHWAY OF COMPLEMENT CASCADE MAC FORMATION	5.01e-06	9.1e-05	0.000764	0.0124	4
	CYFIP2	M5283	REACTOME HOST INTERACTIONS OF HIV FACTORS	9.09e-05	0.00239	0.021	0.327	14	STOML1	MM15830	WP INTEGRIN MEDIATED CELL ADHESION	5.38e-06	9.65e-05	0.00081	0.0133	11
	DBNL	M39375	WP CLEAR CELL RENAL CELL CARCINOMA PATHWAYS	9.21e-05	0.00239	0.021	0.332	11	TAGLN2	M39577	WP INTEGRIN MEDIATED CELL ADHESION	5.38e-06	9.65e-05	0.00081	0.0133	11
	DCCIP13	MM14787	REACTOME TRANS GOLGI NETWORK VESICLE BUDDING	9.28e-05	0.00239	0.021	0.334	10	TMEM59	MM17068	REACTOME REGULATION OF RUNX2 EXPRESSION AND ACTIVITY	5.54e-06	9.71e-05	0.000815	0.0137	8
	DCD	M15926	BIOCARTA TFF PATHWAY	9.3e-05	0.00239	0.021	0.335	6	TMX1	M510	REACTOME CROSS PRESENTATION OF SOLUBLE EXOGENOUS ANTIGENS ENDOSOMES	5.54e-06	9.71e-05	0.000815	0.0137	8
	DDAH1	MM15278	REACTOME MAPK FAMILY SIGNALING CASCADES	9.48e-05	0.00242	0.0212	0.342	24	TPI1	MM15385	REACTOME UBIQUITIN MEDIATED DEGRADATION OF PHOSPHORYLATED CDC25A	5.54e-06	9.71e-05	0.000815	0.0137	8
	DDB1	M27050	REACTOME ORGANELLE BIOGENESIS AND MAINTENANCE	9.82e-05	0.00249	0.0218	0.354	23	TUBA1A	MM15261	REACTOME REGULATION OF RAS BY GAPS	5.62e-06	9.79e-05	0.000821	0.0139	9
	DDC	M27472	REACTOME CILIUM ASSEMBLY	9.96e-05	0.00251	0.022	0.359	18	TUBB8	MM14988	REACTOME BETA CATENIN INDEPENDENT WNT SIGNALING	5.78e-06	9.99e-05	0.000839	0.0143	12
	DDX19B	MM14755	REACTOME RHO GTPASE EFFECTORS	0.000102	0.00254	0.0223	0.366	21	VAMP3	MM15383	REACTOME G2 M CHECKPOINTS	6.04e-06	0.000104	0.00087	0.0149	13
	DDX3X	MM15815	WP GLUTATHIONE AND ONE CARBON METABOLISM	0.000111	0.00275	0.0241	0.401	7	VCP	MM15041	REACTOME PCP CE PATHWAY	6.6e-06	0.000113	0.000945	0.0163	10
	DDX5	M2881	REACTOME LYSOSOME VESICLE BIOGENESIS	0.000111	0.00275	0.0241	0.401	7	VPS35	M2780	REACTOME SIGNALING BY ROBO RECEPTORS	7.04e-06	0.000119	0.001	0.0174	16
	DED81	M27894	REACTOME INTERLEUKIN 12 SIGNALING	0.00012	0.00293	0.0257	0.434	8	VTA1	MM15140	REACTOME REGULATION OF MRNA STABILITY BY PROTEINS THAT BIND AU RICH ELEMENTS	7.35e-06	0.000124	0.00104	0.0182	10
	DHPR	M19806	REACTOME POST TRANSLATIONAL PROTEIN MODIFICATION	0.000121	0.00293	0.0257	0.434	73	WDR1	MM15536	REACTOME REGULATION OF RUNX3 EXPRESSION AND ACTIVITY	7.5e-06	0.000125	0.00105	0.0185	8
	DNAH8	M26923	REACTOME ROS AND RNS PRODUCTION IN PHAGOCYTES	0.000135	0.00325	0.0285	0.484	7	YWHAE	M944	REACTOME REGULATION OF MRNA STABILITY BY PROTEINS THAT BIND AU RICH ELEMENTS	8.16e-06	0.000135	0.00114	0.0202	10
	DNAJA2	M47718	KEGG MEDICUS REFERENCE ITGA B FAK CDC42 SIGNALING PATHWAY	0.000151	0.00362	0.0317	0.542	6	YWHAG	MM16640	REACTOME NUCLEAR EVENTS MEDIATED BY NFE2L2	8.68e-06	0.000142	0.00119	0.0215	8
	DNAJC13	MM14985	REACTOME TRANSPORT OF SMALL MOLECULES	0.000155	0.0037	0.0324	0.559	40	YWHAQ	MM15152	REACTOME DEGRADATION OF AXIN	8.68e-06	0.000142	0.00119	0.0215	8
	DNAJC7	M45028	REACTOME EARLY SARS COV 2 INFECTION EVENTS	0.000161	0.00382	0.0335	0.581	7	YWHAZ	M39719	WP FOCAL ADHESION PI3K AKT MTOR SIGNALING PATHWAY	9.23e-06	0.00015	0.00126	0.0228	19
	DNASE1L3	M11521	KEGG GLYCOLYSIS GLUCONEOGENESIS	0.000164	0.00385	0.0338	0.59	9	FLOT1	MM15384	REACTOME STABILIZATION OF P53	1e-05	0.000162	0.00136	0.0248	8
	DNM1L	MM15206	REACTOME HEDGEHOG OFF STATE	0.000166	0.00387	0.0339	0.596	12	FTH1	M46428	REACTOME SARS COV 1 TARGETS HOST INTRACELLULAR SIGNALLING AND REGULATORY PATHWAYS	1.07e-05	0.000171	0.00144	0.0264	5
	DNM2	M27565	REACTOME MAPK FAMILY SIGNALING CASCADES	0.000176	0.0041	0.0359	0.635	24	ITM2B	M48031	REACTOME SOMITOGENESIS	1.15e-05	0.000179	0.0015	0.0285	8
	DNPEP	M41822	REACTOME SENSORY PROCESSING OF SOUND	0.000185	0.00428	0.0375	0.668	10	NID1	MM15153	REACTOME DEGRADATION OF DVL	1.15e-05	0.000179	0.0015	0.0285	8
	DOPEY2	M1088	REACTOME METABOLISM OF PORPHYRINS	0.000188	0.00428	0.0375	0.678	6	PSMA3	M27398	REACTOME DEGRADATION OF AXIN	1.15e-05	0.000179	0.0015	0.0285	8
	DPP4	MM15908	WP GLUTATHIONE METABOLISM	0.000188	0.00428	0.0375	0.678	6	PSMB6	M27809	REACTOME REGULATION OF RUNX3 EXPRESSION AND ACTIVITY	1.15e-05	0.000179	0.0015	0.0285	8
	DSG3	M1840	KEGG GLUTATHIONE METABOLISM	0.000189	0.00428	0.0375	0.68	8	RAC1	M17095	REACTOME SCF BETA TRCP MEDIATED DEGRADATION OF EMI1	1.15e-05	0.000179	0.0015	0.0285	8
	DSP	MM15456	REACTOME PLATELET AGGREGATION PLUG FORMATION	0.000192	0.0043	0.0377	0.692	7	RHEB	M41	PID ER NONGENOMIC PATHWAY	1.17e-05	0.000181	0.00152	0.029	7
	DYNC1H1	MM14519	REACTOME ROS AND RNS PRODUCTION IN PHAGOCYTES	0.000192	0.0043	0.0377	0.692	7	RRAS	MM15491	REACTOME THE ROLE OF GTSE1 IN G2 M PROGRESSION AFTER G2 CHECKPOINT	1.31e-05	0.000201	0.00168	0.0323	9
	DYNC2H1	M27285	REACTOME REGULATION OF INSULIN LIKE GROWTH FACTOR IGF TRANSPORT AND UPTAKE BY INSULIN LIKE GROWTH FACTOR BINDING PROTEINS IGFBPS	0.000195	0.00434	0.0381	0.704	13	RRAS2	MM15203	REACTOME DECTIN 1 MEDIATED NONCANONICAL NF KB SIGNALING	1.32e-05	0.000202	0.00169	0.0327	8
	DYNLRB1	M17034	REACTOME INTEGRATION OF ENERGY METABOLISM	0.000198	0.00437	0.0383	0.712	12	SLC3A2	M27322	REACTOME PCP CE PATHWAY	1.35e-05	0.000205	0.00172	0.0333	10
	DYSF	MM15178	REACTOME PROGRAMMED CELL DEATH	0.0002	0.00439	0.0385	0.72	14	SRI	MM14755	REACTOME RHO GTPASE EFFECTORS	1.44e-05	0.000217	0.00182	0.0356	17
	EEA1	M39337	WP VITAMIN B12 METABOLISM	0.000218	0.00469	0.0412	0.784	8	TSG101	M1519	KEGG ENDOCYTOSIS	1.47e-05	0.00022	0.00185	0.0363	14
	EEF1A1	MM15928	WP GLYCOLYSIS AND GLUCONEOGENESIS	0.000218	0.00469	0.0412	0.784	8	DNAJA1	MM15205	REACTOME GLI3 IS PROCESSED TO GLI3R BY THE PROTEASOME	1.51e-05	0.000221	0.00186	0.0374	8
	EEF2	M27480	REACTOME CARGO TRAFFICKING TO THE PERICILIARY MEMBRANE	0.000218	0.00469	0.0412	0.784	8	LAMP2	M27399	REACTOME DEGRADATION OF DVL	1.51e-05	0.000221	0.00186	0.0374	8
	EGF	M10735	REACTOME PLATELET AGGREGATION PLUG FORMATION	0.000228	0.00485	0.0426	0.82	7	ABI1	M27670	REACTOME STABILIZATION OF P53	1.51e-05	0.000221	0.00186	0.0374	8
	EGFR	MM15607	REACTOME RHOU GTPASE CYCLE	0.000228	0.00485	0.0426	0.82	7	ALDH1L1	MM14955	REACTOME METABOLISM OF POLYAMINES	1.51e-05	0.000221	0.00186	0.0374	8
	EHD2	M47654	KEGG MEDICUS REFERENCE ITGA B RHOG RAC SIGNALING PATHWAY	0.000233	0.00494	0.0433	0.84	6	ANXA13	M174	PID UPA UPAR PATHWAY	1.64e-05	0.000238	0.002	0.0405	7
	EIF3H	M2341	REACTOME APOPTOTIC EXECUTION PHASE	0.00025	0.00527	0.0462	0.9	8	ARPC5	MM14715	REACTOME SCF SKP2 MEDIATED DEGRADATION OF P27 P21	1.72e-05	0.000249	0.00209	0.0426	8
	EML5	M29804	REACTOME HCMV INFECTION	0.000259	0.00543	0.0476	0.934	15	ARRDC1	M22072	BIOCARTA ALTERNATIVE PATHWAY	1.75e-05	0.000251	0.00211	0.0432	4
	ENPEP	MM15925	WP ALPHA 6 BETA 4 INTEGRIN SIGNALING PATHWAY	0.000266	0.00555	0.0486	0.959	9	ATP6V1D	M42565	WP ALZHEIMER 39 S DISEASE	1.76e-05	0.000252	0.00211	0.0435	17
	ENPP6	M41816	REACTOME RHOU GTPASE CYCLE	0.000269	0.00556	0.0487	0.967	7	CHMP1B	M27218	REACTOME NON INTEGRIN MEMBRANE ECM INTERACTIONS	1.96e-05	0.000276	0.00232	0.0485	8
	EPCAM	M39777	WP DISORDERS OF FOLATE METABOLISM AND TRANSPORT	0.000282	0.00569	0.0499	1	5	CPNE5	M747	REACTOME METABOLISM OF POLYAMINES	1.96e-05	0.000276	0.00232	0.0485	8
	EPHB1	M47862	KEGG MEDICUS REFERENCE ASSEMBLY AND TRAFFICKING OF TELOMERASE	0.000282	0.00569	0.0499	1	5	ECE1	M45026	REACTOME NUCLEAR EVENTS MEDIATED BY NFE2L2	1.97e-05	0.000276	0.00232	0.0486	10
	EPHX2	M194	BIOCARTA PROTEASOME PATHWAY	0.000282	0.00569	0.0499	1	5	EEF1	MM15698	REACTOME KEAP1 NFE2L2 PATHWAY	2.03e-05	0.000282	0.00236	0.0501	9
	EPPK1	MM15225	REACTOME HEDGEHOG ON STATE	0.000283	0.00569	0.0499	1	10	EHD4	MM15024	REACTOME EPHRIN SIGNALING	2.03e-05	0.000282	0.00236	0.0501	5
	EPS8	MM1522	BIOCARTA TFF PATHWAY	0.000286	0.00569	0.0499	1	6	GNG5	M27470	REACTOME DEGRADATION OF GLI1 BY THE PROTEASOME	2.22e-05	0.000301	0.00252	0.055	8
	ERMN	M113	PID NFAT 3PATHWAY	0.000286	0.00569	0.0499	1	8	GOLGA7	MM15150	REACTOME ASYMMETRIC LOCALIZATION OF PCP PROTEINS	2.22e-05	0.000301	0.00252	0.055	8
	EVPL	MM15307	REACTOME POST TRANSLATIONAL PROTEIN MODIFICATION	0.000287	0.00569	0.0499	1	68	IST1	M1081	REACTOME SCF SKP2 MEDIATED DEGRADATION OF P27 P21	2.22e-05	0.000301	0.00252	0.055	8
	F11	M27288	REACTOME BETA CATENIN INDEPENDENT WNT SIGNALING	0.000288	0.00569	0.0499	1	14	MFGE8	M39379	WP ALZHEIMER 39 S DISEASE AND MIRNA EFFECTS	2.25e-05	0.000301	0.00252	0.0556	17
	FABP1	MM14732	REACTOME GAP JUNCTION DEGRADATION	0.000303	0.00589	0.0516	1	4	PAFAH1B1	M27473	REACTOME ABC TRANSPORTER DISORDERS	2.25e-05	0.000301	0.00252	0.0557	9
	FABP3	M47435	KEGG MEDICUS REFERENCE EGF EGFR RAS RALGDS SIGNALING PATHWAY	0.000303	0.00589	0.0516	1	4	PARK7	MM14513	REACTOME DOWNSTREAM SIGNALING EVENTS OF B CELL RECEPTOR BCR	2.25e-05	0.000301	0.00252	0.0557	9
	FAM209A	M47431	KEGG MEDICUS REFERENCE EGF EGFR RAS RASSF1 SIGNALING PATHWAY	0.000303	0.00589	0.0516	1	4	PEF1	M27772	REACTOME MET ACTIVATES PTK2 SIGNALING	2.26e-05	0.000301	0.00252	0.0559	6
	FAM20C	M776	REACTOME PROTEIN FOLDING	0.000331	0.00638	0.0559	1	11	PLD3	MM14924	REACTOME NON INTEGRIN MEMBRANE ECM INTERACTIONS	2.26e-05	0.000301	0.00252	0.0559	6
	FASN	MM15942	WP AMINO ACID METABOLISM	0.000331	0.00638	0.0559	1	11	RHOG	M27080	REACTOME RHO GTPASE EFFECTORS	2.37e-05	0.000314	0.00263	0.0586	19
	FAT1	M47717	KEGG MEDICUS REFERENCE ITGA B FAK RAC SIGNALING PATHWAY	0.000348	0.00663	0.0581	1	6	S100A14	MM15499	REACTOME CLATHRIN MEDIATED ENDOCYTOSIS	2.51e-05	0.00033	0.00277	0.062	12
	FBL	M506	REACTOME INSULIN RECEPTOR RECYCLING	0.000348	0.00663	0.0581	1	6	SH3BGRL3	MM15548	REACTOME CELLULAR RESPONSES TO STIMULI	2.54e-05	0.000332	0.00279	0.0628	24
	FBP1	M39719	WP FOCAL ADHESION PI3K AKT MTOR SIGNALING PATHWAY	0.000361	0.00681	0.0597	1	22	SLC25A3	MM15917	WP FOCAL ADHESION PI3K AKT MTOR SIGNALING PATHWAY	2.69e-05	0.000349	0.00293	0.0666	19
	FBP2	MM14721	REACTOME HEME DEGRADATION	0.000366	0.00681	0.0597	1	5	SNX12	M27310	REACTOME EPHRIN SIGNALING	2.71e-05	0.000349	0.00293	0.0669	5
	FCGBP	M91	PID TCPTP PATHWAY	0.000367	0.00681	0.0597	1	7	SOD1	M27221	REACTOME SCAVENGING BY CLASS A RECEPTORS	2.71e-05	0.000349	0.00293	0.0669	5
	FCN2	MM15018	REACTOME METABOLISM OF PROTEINS	0.00037	0.00681	0.0597	1	81	STXBP1	M19381	REACTOME G2 M CHECKPOINTS	2.78e-05	0.000356	0.00298	0.0686	13
	FGA	MM15137	REACTOME AUF1 HNRNP D0 BINDS AND DESTABILIZES MRNA	0.000372	0.00681	0.0597	1	8	TBC1D21	M39639	WP PROTEASOME DEGRADATION	2.84e-05	0.000358	0.00301	0.0702	8
	FIGNL1	M41823	REACTOME SENSORY PROCESSING OF SOUND BY OUTER HAIR CELLS OF THE COCHLEA	0.000372	0.00681	0.0597	1	8	VAMP8	M27465	REACTOME DECTIN 1 MEDIATED NONCANONICAL NF KB SIGNALING	2.84e-05	0.000358	0.00301	0.0702	8
	FKBP4	MM15098	REACTOME GOLGI ASSOCIATED VESICLE BIOGENESIS	0.000372	0.00681	0.0597	1	8	VPS28	MM15521	REACTOME TRANSCRIPTIONAL REGULATION BY RUNX2	2.84e-05	0.000358	0.00301	0.0702	8
	FKBP5	M16894	KEGG COMPLEMENT AND COAGULATION CASCADES	0.000374	0.00681	0.0597	1	9	HP	M47878	KEGG MEDICUS REFERENCE LECTIN PATHWAY OF COAGULATION CASCADE FIBRINOGEN TO FIBRIN	2.87e-05	0.00036	0.00302	0.0709	4
	FLNA	M39617	WP FOLATE METABOLISM	0.000374	0.00681	0.0597	1	9	MXRA8	M239	PID A6B1 A6B4 INTEGRIN PATHWAY	3.04e-05	0.00038	0.00319	0.0752	7
	FLNB	M124	PID CXCR4 PATHWAY	0.000395	0.00715	0.0627	1	11	ADAM10	M29836	REACTOME LEISHMANIA INFECTION	3.08e-05	0.000382	0.0032	0.0763	15
	FLOT2	M27935	REACTOME AUTOPHAGY	0.000407	0.00733	0.0642	1	14	ADIPOQ	M27753	REACTOME CLATHRIN MEDIATED ENDOCYTOSIS	3.09e-05	0.000382	0.0032	0.0764	12
	FN1								AFP
	FRK								AGT
	FTCD								APOB
	FUCA1								ATP1B1
	FXC1								ATP2B2
	GAA								C1QA
	GABRB2								C1QC
	GAK								C3
	GALM								C4
	GAPR1								C6
	GBE1								C7
	GDI2								C8A
	GEMIN4								C8G
	GFRAL								CACNA2D1
	GIPC2								CARMIL1
	GK2								CD5L
	GLB1								CLU
	GLO1								COL11A1
	GM2A								COL12A1
	GNAQ								COL1A1
	GNB1								COL2A1
	GNG12								COL3A1
	GPI								COL5A2
	GPR155								COL6A2
	GPRASP3								DIP2B
	GPT								EMILIN1
	GPX4								ENG
	GRB2								EPB41L2
	GRID1								EPHA2
	GSN								EPHA3
	GSR								EPHA5
	GSS								EPHB2
	GSTA1								EPHB3
	GSTP1								EPHB4
	GUSB								F10
	HBB								F2
	HBS1L								F5
	HEBP1								FAT4
	HEBP2								FETUB
	HGS								FGB
	HIST1H1C								FGG
	HIST1H4A								FMNL3
	HIST2H2AB								FSTL1
	HNRNPL								GC
	HPD								HBE1
	HRAS								HTRA1
	HRG								IGSF8
	HSPA1B								ILK
	HSPA2								ITGA5
	HSPA5								ITGA6
	HSPA8								ITGB2
	HSPG2								ITGB5
	HUWE1								ITGB7
	HYAL2								ITIH2
	ICAM1								ITIH3
	IDH1								ITIH4
	IGF2R								KIF11
	INADL								KRAS
	IQGAP1								KRT18
	IQGAP2								KRT6B
	IRF6								KRT79
	ITGA1								LAMB1
	ITGA3								LOXL2
	ITGAV								MAMDC2
	ITGB1								MASP1
	ITGB8								MBL
	ITLN1								MMP2
	ITM2C								MPZL1
	ITSN2								NID2
	JUP								NOTCH2
	KALRN								NOTCH3
	KCNQ2								NRAS
	KHK								NRP2
	KIF12								ORM1
	KIF3A								PLAU
	KIF3B								PLBD2
	KIFC3								PLXNB2
	KNG1								POSTN
	KPNB1								PSMB4
	LAMA5								PTGFRN
	LAMC1								PTX3
	LAMP1								PXDN
	LAMTOR1								ROR1
	LCP1								RPL18A
	LDHB								RPL28
	LEG1								SCAMP3
	LGALS3								SERPINA3
	LH3								SERPIND1
	LRAT								SERPINF2
	LRP2								SLC16A1
	LRRC15								SLC1A4
	LRRK2								SLC29A1
	LTA4H								SLC44A2
	LYPLA2								SPP2
	MAN2A1								TG
	MAPK8IP4								TGFBI
	MBD5								TTYH3
	MDH2								VASN
	MEGF8								VPS37B
	MELTF
	MINK1
	MITF
	MMRN2
	MNDA
	MOGS
	MPO
	MRCKB
	MSN
	MTAP
	MTHFD1
	MUC1
	MVB12A
	MXRA5
	MYH13
	MYH14
	MYH3
	MYH9
	MYO15A
	MYO1B
	MYO1C
	MYO1D
	MYO5B
	MYO6
	MYOF
	NAA16
	NAA50
	NAGK
	NAPEPLD
	NAPSA
	NBN
	NCKAP1
	NDRG1
	NDRG3
	NEB
	NEBL
	NHERF1
	NIPBL
	NPM1
	NQO1
	OLFM4
	OSBPL1
	OSR1
	P2RX4
	P4HB
	PAFAH1B2
	PALS1
	PCBP1
	PDCD10
	PDE8A
	PEBP1
	PEFLIN
	PFN1
	PGD
	PHB
	PIK3C2A
	PIK3C2B
	PKD1
	PKD1L3
	PKD2
	PKHD1
	PKLR
	PKM
	PLEKHA1
	PLEKHA7
	PLS1
	PM20D1
	PNP
	PPFIA2
	PPIA
	PPL
	PPP1R7
	PRDX5
	PRKAR2A
	PRKCD
	PRKCH
	PROM1
	PRRC2A
	PSA
	PSAT1
	PSMA2
	PSMA4
	PSMB1
	PSMB2
	PSMD12
	PSMD8
	PTBP1
	PTGR1
	PTPN13
	PTPN23
	PTPN6
	PTTG1IP
	PWWP3B
	RAB10
	RAB15
	RAB19
	RAB21
	RAB27A
	RAB2A
	RAB33B
	RAB3D
	RAB3GAP1
	RAB7A
	RAB7L1
	RAB8B
	RACK1
	RAN
	RAP2C
	RAPGEF3
	RBL2
	RBM3
	RBP4
	RDH5
	REN
	RFC1
	RHOA
	RNASE1
	RNH1
	ROBO2
	RREB1
	RUSC2
	RYR1
	S100P
	SAMM50
	SARG
	SCEL
	SCIN
	SCN10A
	SCPEP1
	SEC13
	SERPINA7
	SERPINB13
	SERPINB3
	SERPINF1
	SERPING1
	SFN
	SH3BP4
	SHMT2
	SHROOM2
	SIAE
	SLC12A1
	SLC15A2
	SLC1A1
	SLC22A12
	SLC22A2
	SLC22A4
	SLC25A1
	SLC39A5
	SLC4A4
	SLC5A10
	SLC5A2
	SLC5A4
	SLIT2
	SMC2
	SMO
	SMPDL3B
	SMURF1
	SNCG
	SNF8
	SNX18
	SNX3
	SNX9
	SOGA1
	SORL1
	SPAST
	SPATA31H1
	SPEN
	SPON2
	SPTBN1
	STK11
	STK25
	STRIP1
	STXBP2
	STXBP4
	SUSD2
	SYNPO
	TAOK1
	TASOR2
	TAX1BP3
	TBC1D10A
	TCP1
	TECTA
	TEKT3
	TF
	TGM2
	TGM4
	THBS1
	TKFC
	TLN1
	TMPRSS2
	TOLLIP
	TOM1L2
	TSPAN3
	TSPAN6
	TTN
	TUBB2A
	TUBB6
	TUT4
	UACA
	UBA1
	UBAC1
	UBL3
	UGP2
	UMOD
	UPB1
	UTRN
	VAMP7
	VASP
	VAT1
	VCL
	VDAC1
	VIL1
	VPS13C
	VPS13D
	VPS4B
	VWF
	WASL
	WIZ
	WNT5B
	XPNPEP1
	XPNPEP2
	XPO2
	YWHAH
	ZNF114
